# Supplementary material for: Testing the Applicability of MALDI-TOF MS as an Alternative Stock Identification Method in a Cryptic Species Complex
Source: Molecules. 2020 Jul 14;25(14):3214. doi: 10.3390/molecules25143214 (PMC7397217; doi:10.3390/molecules25143214)
Supplement: Supplementary file 1 [file molecules-25-03214-s001.zip]

Archive with 3 entries (3 files):
- Supplementary Figures.docx
- Supplementary Table1.xlsx
- Supplementary Table2.xlsx
