# Supplementary material for: Testing the Applicability of MALDI-TOF MS as an Alternative Stock Identification Method in a Cryptic Species Complex
Source: Molecules. 2020 Jul 14;25(14):3214. doi: 10.3390/molecules25143214 (PMC7397217; doi:10.3390/molecules25143214)
Supplement: Supplementary file 1 [file molecules-25-03214-s001.zip › Supplementary Table1.xlsx]

## Sheet: Brain Prep type
			frequency of a certain peak					Prep. Method 1.																														Prep. Method 2.
Peak (m/z)	p-value	q-value	prep method 1	prep method 2	prep method 3		inidvidual codes	EGY11	EGY12	EGY13	EGY14	EGY15	EGY16	K11	K12	K13	K14	K15	K16	R11	R12	R13	R14	R15	R16	T11	T12	T13	T14	T15	T16	U11	U12	U13	U14	U15	U16	EGY21	EGY22	EGY23	EGY24	EGY25	EGY26	K21	K22	K23	K24	K25	K26
4124.08	0	0	0	0.0344828	0.366667			0	0	0	0	0	0	0	0	0	0	0	0	0	0	0	0	0	0	0	0	0	0	0	0	0	0	0	0	0	0	0	0	0	0	0	0	0	0	0	0	0	0
4178.32	0	0	0.1	0.172414	0.766667			0	0	0	0	0	0	0	0	0	0	0	0	0	100	0	0	0	100	0	0	0	0	0	100	0	0	0	0	0	0	0	0	0	0	0	0	0	0	0	0	0	0
7085.52	0	0	0.1	0.206897	0.8			0	0	0	0	0	0	0	0	0	0	100	0	100	0	0	0	0	100	0	0	0	0	0	0	0	0	0	0	0	0	0	0	0	0	0	0	0	0	0	100	0	0
8329	0	0	0.1	0.206897	0.8			0	0	0	0	0	0	0	0	0	0	0	0	100	0	100	0	0	100	0	0	0	0	0	0	0	0	0	0	0	0	0	0	0	0	0	0	0	0	0	100	0	0
2441.32	0.0001	0.00161667	0.0333333	0	0.366667			0	0	0	0	0	0	0	100	0	0	0	0	0	0	0	0	0	0	0	0	0	0	0	0	0	0	0	0	0	0	0	0	0	0	0	0	0	0	0	0	0	0
2253.01	0.0001	0.00161667	0	0.103448	0.433333			0	0	0	0	0	0	0	0	0	0	0	0	0	0	0	0	0	0	0	0	0	0	0	0	0	0	0	0	0	0	0	0	0	0	0	100	0	0	100	0	0	0
4004.68	0.0002	0.00277143	0.1	0.0689655	0.5			0	0	0	0	0	0	0	0	0	0	0	0	0	100	0	0	100	100	0	0	0	0	0	0	0	0	0	0	0	0	0	0	0	0	0	0	0	0	0	0	0	0
6066.68	0.0003	0.0036375	0.366667	0.413793	0.833333			0	0	0	0	0	0	0	0	100	0	100	0	100	100	100	100	100	100	0	0	0	0	0	100	100	0	0	0	0	100	0	0	0	0	0	0	100	100	0	100	0	0
3294.41	0.0024	0.0258667	0	0	0.2			0	0	0	0	0	0	0	0	0	0	0	0	0	0	0	0	0	0	0	0	0	0	0	0	0	0	0	0	0	0	0	0	0	0	0	0	0	0	0	0	0	0
3186.78	0.007	0.0679	0.0666667	0.0344828	0.3			0	0	0	0	0	0	0	0	0	0	0	0	0	0	0	0	100	0	0	0	0	0	0	0	0	100	0	0	0	0	0	0	0	0	0	0	0	100	0	0	0	0
4836.19	0.0093	0.0816417	0.466667	0.689655	0.833333			100	100	100	100	100	100	0	0	0	100	100	0	0	100	0	0	0	0	0	0	0	0	0	0	100	0	100	100	100	100	100	100	0	100	100	100	100	100	100	0	100	0
3743.59	0.0101	0.0816417	0	0	0.166667			0	0	0	0	0	0	0	0	0	0	0	0	0	0	0	0	0	0	0	0	0	0	0	0	0	0	0	0	0	0	0	0	0	0	0	0	0	0	0	0	0	0
7152.4	0.0169	0.107271	0.6	0.689655	0.333333			100	100	100	100	100	100	0	0	0	0	100	0	100	100	0	100	100	100	0	0	0	0	0	100	100	0	100	100	100	100	100	100	0	100	100	100	100	100	100	100	100	0
3861.88	0.0171	0.107271	0.5	0.448276	0.166667			0	0	100	0	100	100	0	0	0	0	100	0	100	100	0	100	100	100	0	0	0	0	0	100	100	0	100	100	100	100	0	100	0	0	0	0	100	0	100	100	0	0
3382	0.0178	0.107271	0.6	0.62069	0.9			100	0	100	0	100	100	0	0	0	0	0	0	100	100	100	100	100	100	0	100	0	0	0	100	100	100	100	100	100	100	100	100	0	0	0	0	0	100	100	100	100	0
9006.62	0.0188	0.107271	0.4	0.206897	0.1			100	100	0	0	0	0	100	0	100	0	0	0	0	0	100	100	100	100	0	0	0	100	100	0	100	100	0	0	0	0	0	0	100	0	0	0	0	0	0	0	0	0
4967.5	0.0188	0.107271	0.8	0.758621	1			100	100	100	100	100	100	100	0	100	100	100	0	100	100	0	100	100	100	0	100	0	100	0	100	100	100	100	100	100	100	100	100	0	100	0	100	100	100	100	100	100	0
2482.81	0.0215	0.115861	0.433333	0.482759	0.766667			100	0	0	0	100	0	0	0	0	0	0	0	100	100	0	100	100	100	0	100	0	0	0	100	100	100	100	0	100	0	0	100	0	0	0	0	100	100	0	100	100	0
6908.38	0.0281	0.143458	0	0.0344828	0.166667			0	0	0	0	0	0	0	0	0	0	0	0	0	0	0	0	0	0	0	0	0	0	0	0	0	0	0	0	0	0	0	0	0	0	0	0	0	0	0	0	0	0
3138.23	0.0317	0.153745	0.433333	0.62069	0.766667			100	0	0	0	100	100	0	100	0	0	0	0	100	100	0	0	0	0	0	100	0	0	0	100	100	0	100	100	100	100	100	100	0	100	100	100	100	100	100	100	0	0
5055.93	0.0352	0.16259	0	0	0.133333			0	0	0	0	0	0	0	0	0	0	0	0	0	0	0	0	0	0	0	0	0	0	0	0	0	0	0	0	0	0	0	0	0	0	0	0	0	0	0	0	0	0
12759.7	0.0451	0.19885	0.666667	0.689655	0.4			100	0	100	100	100	100	0	0	100	0	0	0	100	100	100	100	100	100	0	100	0	0	0	100	100	100	100	100	100	100	100	100	100	100	100	100	100	100	100	100	100	0
3257.17	0.0503	0.212135	0.766667	0.758621	0.5			100	100	100	100	100	100	0	0	100	0	100	100	100	100	100	100	100	100	100	100	100	100	0	0	100	100	100	0	100	0	100	100	100	0	100	100	0	100	100	100	100	0
2321.49	0.0576	0.2328	0.266667	0.310345	0.0666667			0	0	0	0	100	0	0	0	0	0	0	0	0	100	0	0	0	0	0	0	0	0	0	100	100	100	100	0	100	100	0	100	0	100	0	0	0	100	0	100	0	100
4285.37	0.1012	0.392656	0.733333	0.758621	0.933333			100	100	100	100	100	100	100	0	100	100	0	0	100	100	100	100	100	0	0	100	0	0	0	100	100	100	100	100	100	100	100	100	100	100	100	100	100	100	100	100	100	0
5839.45	0.1076	0.401431	0	0	0.1			0	0	0	0	0	0	0	0	0	0	0	0	0	0	0	0	0	0	0	0	0	0	0	0	0	0	0	0	0	0	0	0	0	0	0	0	0	0	0	0	0	0
10617.8	0.1196	0.418772	0.966667	0.965517	0.833333			100	100	100	100	100	100	100	0	100	100	100	100	100	100	100	100	100	100	100	100	100	100	100	100	100	100	100	100	100	100	100	100	100	100	100	100	100	100	100	100	100	100
8569.55	0.1252	0.418772	0.966667	0.896552	1			100	100	100	100	100	100	100	0	100	100	100	100	100	100	100	100	100	100	100	100	100	100	100	100	100	100	100	100	100	100	100	100	100	100	100	100	100	100	100	100	100	0
11863.8	0.1252	0.418772	0.966667	1	0.866667			100	100	100	100	100	100	100	0	100	100	100	100	100	100	100	100	100	100	100	100	100	100	100	100	100	100	100	100	100	100	100	100	100	100	100	100	100	100	100	100	100	100
3543.62	0.1299	0.42001	0.7	0.551724	0.8			100	0	100	100	0	0	0	0	100	100	100	100	100	100	100	100	100	100	100	100	100	0	0	100	100	100	100	0	100	0	100	0	100	0	100	0	0	100	0	100	100	0
6676.68	0.1413	0.442132	0.5	0.482759	0.266667			0	100	100	100	100	100	0	0	0	0	0	0	100	100	0	100	100	100	0	0	0	0	0	100	100	0	100	100	0	100	0	100	0	100	0	100	100	100	100	0	0	0
7441.92	0.1495	0.453172	0.3	0.103448	0.3			0	0	0	0	0	0	100	0	100	0	0	100	100	0	100	100	0	0	100	0	0	0	100	0	0	100	0	0	0	0	0	0	0	0	0	0	0	0	0	0	0	0
3670.91	0.1719	0.492132	0.933333	0.896552	0.766667			100	100	100	100	100	100	100	0	100	0	100	100	100	100	100	100	100	100	100	100	100	100	100	100	100	100	100	100	100	100	100	100	100	100	100	100	100	100	100	100	100	100
3576.68	0.1725	0.492132	0.133333	0.103448	0			0	0	0	0	100	100	0	0	0	0	0	0	0	0	0	0	0	0	0	0	0	0	0	0	100	0	0	0	100	0	0	100	0	0	0	0	0	0	0	0	0	0
7650.64	0.1783	0.494146	0.733333	0.517241	0.533333			100	0	100	100	0	0	0	0	100	100	100	100	100	100	0	100	100	100	100	100	100	100	0	100	0	100	100	100	100	100	0	0	0	100	100	0	0	100	0	100	100	0
4487.71	0.1927	0.519219	0.0666667	0.206897	0.233333			0	0	0	0	100	0	0	0	0	0	0	0	0	0	0	0	0	0	0	0	0	0	0	0	0	0	0	0	100	0	0	100	0	0	0	0	0	100	0	0	100	0
7789.52	0.2236	0.586195	0.1	0.137931	0.266667			0	100	0	0	0	0	100	0	100	0	0	0	0	0	0	0	0	0	0	0	0	0	0	0	0	0	0	0	0	0	0	0	100	0	0	0	0	0	0	0	0	0
3036.67	0.2534	0.62759	0.366667	0.551724	0.566667			0	0	0	0	0	0	0	0	0	0	0	0	100	100	100	100	100	100	0	100	0	0	0	100	100	100	0	0	100	0	0	0	0	0	0	0	0	100	100	100	100	0
8447.04	0.2565	0.62759	0.433333	0.344828	0.233333			100	0	0	0	0	0	100	0	100	0	100	100	100	100	100	100	0	0	0	100	0	100	100	0	0	100	0	0	0	0	0	0	100	0	0	0	100	0	0	0	0	0
6262.69	0.2588	0.62759	0.633333	0.448276	0.433333			0	100	100	100	100	100	0	0	0	0	100	0	100	100	0	100	100	100	0	100	0	0	0	100	100	100	100	100	100	100	0	100	0	0	0	0	0	100	0	100	100	0
2701.5	0.2807	0.656037	0.9	0.931034	1			100	0	100	0	100	0	100	100	100	100	100	100	100	100	100	100	100	100	100	100	100	100	100	100	100	100	100	100	100	100	100	100	100	100	100	100	100	100	100	100	100	0
15468.8	0.2922	0.656037	0.166667	0.344828	0.3			0	0	100	0	0	100	100	0	0	0	0	0	0	0	0	0	0	0	100	0	0	0	0	0	0	0	0	0	100	0	100	0	100	100	100	0	0	100	0	0	100	0
4239.28	0.2967	0.656037	0.3	0.241379	0.133333			0	0	0	0	0	0	0	0	100	0	100	100	0	0	100	0	0	100	100	0	100	100	100	0	0	0	0	0	0	0	0	0	100	0	0	0	0	0	0	0	0	0
3947.74	0.3082	0.656037	0.933333	0.896552	0.8			100	0	100	100	100	100	100	0	100	100	100	100	100	100	100	100	100	100	100	100	100	100	100	100	100	100	100	100	100	100	100	100	100	100	100	100	100	100	100	100	100	0
4700.1	0.3163	0.656037	0.0666667	0.103448	0.2			0	0	0	0	100	100	0	0	0	0	0	0	0	0	0	0	0	0	0	0	0	0	0	0	0	0	0	0	0	0	0	100	0	0	0	0	0	0	0	0	0	0
2283.44	0.3213	0.656037	0.1	0	0.0333333			0	100	0	0	0	0	0	0	100	0	0	0	0	0	0	0	0	0	0	0	0	0	0	0	0	100	0	0	0	0	0	0	0	0	0	0	0	0	0	0	0	0
10151.2	0.3227	0.656037	0	0.0689655	0.0333333			0	0	0	0	0	0	0	0	0	0	0	0	0	0	0	0	0	0	0	0	0	0	0	0	0	0	0	0	0	0	0	0	0	0	0	0	0	0	0	0	0	0
2751.53	0.3314	0.656037	0.0666667	0	0			0	0	0	0	0	0	0	100	0	0	0	0	0	0	0	0	0	0	0	0	0	0	0	100	0	0	0	0	0	0	0	0	0	0	0	0	0	0	0	0	0	0
3495.82	0.3314	0.656037	0.0666667	0	0			0	0	0	0	0	0	0	100	0	0	0	0	0	0	0	0	0	0	0	0	0	0	0	100	0	0	0	0	0	0	0	0	0	0	0	0	0	0	0	0	0	0
11313.3	0.3419	0.663286	0.9	0.862069	0.966667			100	100	100	100	100	100	100	0	100	100	100	100	100	100	100	100	100	0	100	100	100	100	100	0	100	100	100	100	100	100	100	100	100	100	100	100	100	100	100	100	100	100
6739.78	0.3564	0.668129	0.666667	0.586207	0.766667			0	0	0	100	100	0	100	0	100	0	100	0	100	100	100	100	100	100	100	100	0	0	0	100	100	100	100	100	100	100	0	100	0	0	0	0	0	100	0	0	100	0
2099.45	0.3659	0.668129	0.0666667	0.172414	0.2			0	0	0	0	0	0	0	100	0	0	0	0	0	0	0	0	0	0	0	0	0	0	0	100	0	0	0	0	0	0	0	0	0	0	0	100	0	0	100	100	0	0
9575.23	0.3693	0.668129	0.366667	0.448276	0.266667			100	0	0	100	0	0	0	0	100	0	100	0	100	100	0	100	0	100	0	100	0	0	0	0	0	0	0	100	0	100	0	100	100	0	100	0	100	100	0	0	100	0
4550.25	0.3762	0.668129	0.9	0.758621	0.8			100	100	100	100	100	100	100	0	100	100	100	100	100	100	100	100	100	100	100	100	100	100	100	0	100	100	100	100	100	0	100	100	100	0	100	100	0	100	0	100	100	0
2065.89	0.3871	0.668129	0.366667	0.551724	0.433333			100	0	100	0	100	100	100	100	100	0	0	0	0	0	0	0	100	0	0	0	0	0	0	100	0	0	100	0	0	100	100	100	100	100	100	100	100	100	100	100	100	100
8160.77	0.3921	0.668129	0.766667	0.689655	0.6			100	100	100	100	0	100	100	0	100	100	100	100	0	100	100	0	0	100	100	100	100	100	100	0	100	100	100	100	100	0	100	0	100	0	100	100	0	100	0	100	100	0
7867.08	0.3927	0.668129	0.533333	0.689655	0.533333			100	100	100	100	100	100	0	100	0	100	0	0	100	100	0	0	0	100	0	0	0	0	0	100	0	0	100	100	100	100	100	100	0	100	100	100	100	100	100	100	100	0
2882.31	0.3995	0.668129	0.2	0.344828	0.333333			0	0	0	0	0	0	0	0	0	0	0	0	0	100	0	0	0	0	0	0	0	0	0	100	100	100	0	0	100	100	0	0	0	0	0	0	0	100	100	100	0	0
3458.35	0.4439	0.722963	0.866667	0.827586	0.933333			100	100	100	100	100	100	100	100	100	100	100	0	100	100	100	100	100	100	0	100	0	100	0	100	100	100	100	100	100	100	100	100	0	100	100	100	100	100	100	100	100	0
5177.35	0.4579	0.722963	0.933333	0.931034	1			100	100	100	100	100	100	100	0	100	100	100	100	100	100	100	100	100	100	100	0	100	100	100	100	100	100	100	100	100	100	100	100	100	100	100	100	100	100	100	100	100	100
5658.95	0.4579	0.722963	0.933333	0.931034	1			100	100	100	100	100	100	100	0	100	100	100	100	100	100	100	100	100	100	100	100	100	100	100	0	100	100	100	100	100	100	100	100	100	100	100	100	100	100	100	100	100	100
2005.16	0.4621	0.722963	0	0.0689655	0.0666667			0	0	0	0	0	0	0	0	0	0	0	0	0	0	0	0	0	0	0	0	0	0	0	0	0	0	0	0	0	0	0	0	0	0	0	0	0	100	0	0	0	0
2627.24	0.5007	0.770919	0.0666667	0.0344828	0.133333			0	0	0	0	0	0	0	100	0	0	0	0	0	0	0	0	0	0	0	0	0	0	0	100	0	0	0	0	0	0	0	0	0	0	0	0	0	0	0	0	0	100
3338.81	0.5298	0.802978	0.366667	0.310345	0.233333			0	0	100	0	100	100	0	0	0	0	0	0	0	100	0	100	0	100	0	0	0	0	0	100	100	100	0	100	100	0	0	100	0	100	0	0	0	100	0	0	0	0
16129.9	0.542	0.808831	0	0.0344828	0.0666667			0	0	0	0	0	0	0	0	0	0	0	0	0	0	0	0	0	0	0	0	0	0	0	0	0	0	0	0	0	0	0	0	0	0	0	0	0	0	0	0	0	0
4885.29	0.5664	0.814519	0.9	0.862069	0.8			100	100	100	0	100	0	100	100	100	100	100	100	100	100	100	100	100	100	100	100	100	100	100	100	100	100	100	100	100	0	100	0	100	0	100	0	100	100	100	100	100	100
2412.89	0.5695	0.814519	0.566667	0.655172	0.7			100	100	100	100	100	100	0	100	0	0	0	0	0	100	0	0	100	100	0	100	0	0	0	100	100	0	100	100	100	100	100	100	0	100	100	100	100	100	100	100	100	0
5102.02	0.5775	0.814519	0.7	0.793103	0.666667			100	100	100	100	100	100	100	100	0	100	100	0	100	100	0	0	100	100	0	100	0	0	0	100	100	0	100	100	100	100	100	100	0	100	100	100	100	100	100	100	100	0
4081.32	0.5794	0.814519	0.5	0.448276	0.366667			100	0	100	100	0	100	0	0	100	0	100	0	0	0	100	0	0	100	100	100	100	0	0	0	100	100	0	100	100	0	100	0	0	0	100	0	0	100	0	100	100	0
6378.13	0.5988	0.829766	0.766667	0.862069	0.866667			100	0	100	100	100	100	100	0	100	0	100	0	100	100	100	100	100	100	0	100	0	100	0	100	100	100	100	100	100	100	100	100	100	100	100	100	100	100	100	100	100	0
2359.33	0.6185	0.844993	0.0333333	0.0344828	0.1			0	0	0	0	0	0	0	0	0	0	0	0	0	0	0	0	0	0	0	0	0	0	0	100	0	0	0	0	0	0	0	0	0	0	0	0	0	0	0	0	0	0
2577.45	0.7404	0.997483	0.5	0.551724	0.6			100	100	100	100	100	100	100	100	0	0	0	0	0	100	0	0	100	100	0	0	0	0	0	100	100	0	100	0	0	100	100	100	0	100	100	100	100	100	100	100	100	0
8063.97	0.7683	1	0.133333	0.0689655	0.133333			0	0	100	100	0	0	0	0	100	0	100	0	0	0	0	0	0	0	0	0	0	0	0	0	0	0	0	0	0	0	0	100	0	0	0	0	0	0	0	0	0	0
5312.68	0.7696	1	0.966667	1	0.933333			100	100	100	100	100	100	100	0	100	100	100	100	100	100	100	100	100	100	100	100	100	100	100	100	100	100	100	100	100	100	100	100	100	100	100	100	100	100	100	100	100	100
9395.62	0.7986	1	0.166667	0.103448	0.166667			0	0	0	100	100	100	0	0	0	0	0	0	0	0	0	0	0	0	0	0	0	0	0	100	0	0	0	0	0	100	0	100	0	0	0	0	0	0	0	0	0	0
10012.8	0.8053	1	0.1	0.137931	0.166667			0	100	0	0	100	0	0	0	0	0	0	0	0	0	0	0	0	0	0	0	0	0	0	100	0	0	0	0	0	0	0	100	0	0	0	0	0	100	0	0	0	0
3780.44	0.8604	1	0.733333	0.758621	0.8			100	0	100	100	100	100	100	0	100	0	100	100	100	100	100	0	100	0	100	100	100	100	100	0	100	100	0	100	100	0	100	100	100	0	100	100	0	100	100	100	100	100
2806.67	0.8681	1	0.0333333	0.0689655	0.0666667			0	0	0	0	0	0	0	100	0	0	0	0	0	0	0	0	0	0	0	0	0	0	0	0	0	0	0	0	0	0	0	100	0	0	0	0	0	0	0	0	0	0
2958.35	0.871	1	0.0666667	0.0344828	0.1			0	0	0	0	0	0	0	100	0	0	0	0	0	0	0	0	0	0	0	0	0	0	0	100	0	0	0	0	0	0	0	100	0	0	0	0	0	0	0	0	0	0
13460.2	0.8982	1	0.2	0.241379	0.2			0	0	0	0	0	0	0	0	0	0	0	0	0	0	0	0	0	0	0	0	0	0	0	100	100	100	0	100	100	100	0	100	0	0	0	0	0	0	0	0	100	0
2168.29	1	1	0.0666667	0.0344828	0.0333333			0	100	0	0	0	0	0	0	100	0	0	0	0	0	0	0	0	0	0	0	0	0	0	0	0	0	0	0	0	0	0	0	0	0	0	0	0	100	0	0	0	0
2339.98	1	1	0	0	0.0333333			0	0	0	0	0	0	0	0	0	0	0	0	0	0	0	0	0	0	0	0	0	0	0	0	0	0	0	0	0	0	0	0	0	0	0	0	0	0	0	0	0	0
2550.08	1	1	0.0333333	0	0.0333333			0	0	0	0	0	0	0	0	0	0	0	0	0	0	0	0	0	0	0	0	0	0	0	0	0	0	0	0	100	0	0	0	0	0	0	0	0	0	0	0	0	0
3421.92	1	1	0	0	0.0333333			0	0	0	0	0	0	0	0	0	0	0	0	0	0	0	0	0	0	0	0	0	0	0	0	0	0	0	0	0	0	0	0	0	0	0	0	0	0	0	0	0	0
4525.5	1	1	0	0	0.0333333			0	0	0	0	0	0	0	0	0	0	0	0	0	0	0	0	0	0	0	0	0	0	0	0	0	0	0	0	0	0	0	0	0	0	0	0	0	0	0	0	0	0
4633.84	1	1	0.7	0.689655	0.666667			100	0	100	100	100	100	0	0	100	100	100	0	100	100	0	100	100	100	0	100	0	0	0	100	100	100	100	100	100	100	0	100	0	100	0	100	100	100	100	100	100	0
5400.87	1	1	0.933333	0.931034	0.9			100	100	100	100	100	100	100	0	100	100	100	100	100	100	100	100	100	100	100	100	100	100	100	0	100	100	100	100	100	100	100	100	100	100	100	100	100	100	100	100	100	100
5507.1	1	1	0.966667	1	1			100	100	100	100	100	100	100	0	100	100	100	100	100	100	100	100	100	100	100	100	100	100	100	100	100	100	100	100	100	100	100	100	100	100	100	100	100	100	100	100	100	100
5933.61	1	1	0.966667	1	0.966667			100	100	100	100	100	100	100	0	100	100	100	100	100	100	100	100	100	100	100	100	100	100	100	100	100	100	100	100	100	100	100	100	100	100	100	100	100	100	100	100	100	100
6177.3	1	1	0	0	0.0333333			0	0	0	0	0	0	0	0	0	0	0	0	0	0	0	0	0	0	0	0	0	0	0	0	0	0	0	0	0	0	0	0	0	0	0	0	0	0	0	0	0	0
6599.64	1	1	0.166667	0.137931	0.133333			0	0	0	0	0	0	0	0	0	0	100	100	0	0	0	0	0	0	0	0	0	100	100	0	0	0	0	100	0	0	0	0	100	0	100	0	0	0	0	0	0	0
6822.09	1	1	0.966667	1	1			100	100	100	100	100	100	100	0	100	100	100	100	100	100	100	100	100	100	100	100	100	100	100	100	100	100	100	100	100	100	100	100	100	100	100	100	100	100	100	100	100	100
8232.22	1	1	0.0333333	0	0.0333333			0	0	0	0	0	0	0	0	0	0	0	0	0	0	100	0	0	0	0	0	0	0	0	0	0	0	0	0	0	0	0	0	0	0	0	0	0	0	0	0	0	0
9768.89	1	1	0.966667	1	0.966667			100	100	100	100	100	100	100	0	100	100	100	100	100	100	100	100	100	100	100	100	100	100	100	100	100	100	100	100	100	100	100	100	100	100	100	100	100	100	100	100	100	100
11010.7	1	1	0.966667	1	1			100	100	100	100	100	100	100	0	100	100	100	100	100	100	100	100	100	100	100	100	100	100	100	100	100	100	100	100	100	100	100	100	100	100	100	100	100	100	100	100	100	100
13639.3	1	1	0.933333	0.931034	0.933333			100	100	100	100	100	100	100	0	100	100	100	100	100	100	100	100	100	100	100	100	100	100	100	0	100	100	100	100	100	100	100	100	100	100	100	100	100	100	100	100	100	100
20337.4	1	1	0	0	0.0333333			0	0	0	0	0	0	0	0	0	0	0	0	0	0	0	0	0	0	0	0	0	0	0	0	0	0	0	0	0	0	0	0	0	0	0	0	0	0	0	0	0	0
[truncated: 47 more columns]

## Sheet: Muscle Prep type
			frequency of a certain peak					Prep. Method 1.																														Prep. Method 2
Peak (m/z)	p-value	q-value	prep method 1	prep method 2	prep method 3		inidvidual codes	EGY11	EGY12	EGY13	EGY14	EGY15	EGY16	K11	K12	K13	K14	K15	K16	R11	R12	R13	R14	R15	R16	T11	T12	T13	T14	T15	T16	U11	U12	U13	U14	U15	U16	EGY21	EGY22	EGY23	EGY24	EGY25	EGY26	K21	K22	K23	K24	K25	K26
4912.9	0	NaN	0.6	0.866667	0.2			100	0	100	100	100	100	0	100	0	0	100	100	100	100	100	100	100	100	0	0	0	100	0	0	0	0	100	0	100	100	100	100	100	100	100	100	100	100	100	0	100	100
9927.89	0	NaN	0.333333	0.233333	0.9			0	0	0	100	100	0	100	100	100	100	0	0	0	0	0	0	0	0	0	0	0	100	100	0	0	0	100	0	100	0	0	100	0	0	0	0	0	100	0	0	100	0
9996.05	0	NaN	0.766667	0.866667	0.2			0	100	100	0	100	100	100	100	100	0	100	100	100	100	100	100	100	0	100	100	100	0	100	100	100	100	100	0	0	100	100	0	100	100	100	100	100	100	100	100	100	100
19856.9	0	NaN	0.166667	0.1	0.666667			0	0	0	100	100	0	0	100	0	100	0	0	0	0	0	0	0	0	0	0	0	100	0	0	0	0	0	0	0	0	0	100	0	0	0	0	0	0	0	0	100	0
2415.85	0.0002	NaN	0.733333	0.633333	0.233333			100	100	100	100	100	100	0	100	0	0	0	100	100	100	0	100	100	100	100	100	100	0	0	0	100	100	100	100	100	100	100	0	0	100	100	100	0	0	0	0	0	0
4544.77	0.0019	NaN	0.166667	0.1	0.466667			0	0	0	100	0	0	0	0	100	100	0	0	0	0	0	0	0	0	0	0	0	100	0	0	0	0	0	0	100	0	0	0	0	0	0	0	0	0	100	0	0	0
5169.42	0.0035	NaN	0.2	0.1	0.466667			0	0	0	100	0	100	100	100	100	100	0	0	0	0	0	0	0	0	0	0	0	0	0	0	0	0	0	0	0	0	0	0	0	0	0	0	0	100	0	0	100	0
11369.3	0.0072	NaN	0.766667	0.7	1			100	0	100	100	100	100	100	100	100	100	0	100	100	100	100	0	100	100	100	0	100	100	0	0	100	100	100	0	100	100	0	0	100	100	0	100	100	100	100	100	100	100
7490.31	0.0099	NaN	0.2	0.1	0.433333			0	0	100	100	100	0	100	0	100	0	0	0	0	0	0	0	0	100	0	0	0	0	0	0	0	0	0	0	0	0	0	0	0	0	0	100	0	0	0	0	100	0
9813.23	0.0125	NaN	0.533333	0.433333	0.166667			0	0	0	0	100	100	0	100	0	0	100	100	100	100	100	100	100	0	100	100	100	0	0	0	100	100	100	0	0	0	100	0	0	100	100	0	0	0	100	0	0	0
6619.67	0.0128	NaN	0.233333	0.1	0.433333			0	100	0	100	0	0	0	100	0	100	0	0	0	0	0	0	0	0	0	0	0	100	0	0	0	0	100	0	100	0	0	100	0	0	0	0	0	0	0	0	0	0
6675.18	0.013	NaN	0.6	0.6	0.266667			0	0	100	0	100	100	0	100	0	0	100	100	0	100	100	100	100	100	100	100	100	0	100	100	100	100	0	0	0	0	100	100	100	100	100	0	100	0	0	100	100	100
2641.39	0.0356	NaN	0.2	0.1	0			100	0	0	0	0	0	0	0	0	0	0	0	0	0	0	100	100	100	0	0	0	0	0	0	100	0	0	100	0	0	0	0	0	0	0	0	0	100	0	0	0	0
10895.2	0.0394	NaN	0.8	0.9	1			100	0	100	100	100	100	100	100	100	100	100	100	100	100	100	100	100	100	100	0	0	100	0	0	100	100	100	0	100	100	100	100	100	100	100	100	100	100	100	100	100	100
2885.32	0.0429	NaN	0.166667	0.0333333	0			0	0	0	0	0	0	0	0	0	0	0	0	0	0	100	100	100	0	100	0	0	0	0	100	0	0	0	0	0	0	0	0	0	0	0	0	0	0	0	0	0	0
7566.54	0.0646	NaN	0.4	0.333333	0.133333			0	0	0	0	100	100	0	100	0	0	100	100	0	0	0	100	100	0	100	100	100	100	100	0	0	0	0	0	0	0	100	100	0	100	100	0	0	0	0	100	0	0
5627.51	0.0707	NaN	0.0666667	0.3	0.166667			0	0	0	0	0	0	0	0	0	0	0	0	0	0	0	0	0	0	0	0	0	0	0	0	0	0	0	100	100	0	0	0	0	0	0	0	0	100	0	0	0	0
7093.86	0.0707	NaN	0.3	0.166667	0.0666667			100	100	100	0	0	0	0	0	0	0	100	100	0	0	0	0	0	0	100	100	0	100	0	0	0	0	0	100	0	0	0	0	0	0	0	0	0	0	0	0	100	0
3264.27	0.1056	NaN	0.1	0	0			0	0	0	0	0	0	0	0	0	0	0	0	0	0	0	100	0	0	0	0	0	0	0	0	100	0	100	0	0	0	0	0	0	0	0	0	0	0	0	0	0	0
8453.11	0.1056	NaN	0	0	0.1			0	0	0	0	0	0	0	0	0	0	0	0	0	0	0	0	0	0	0	0	0	0	0	0	0	0	0	0	0	0	0	0	0	0	0	0	0	0	0	0	0	0
2526.75	0.1181	NaN	0.133333	0.0333333	0			0	100	0	0	0	0	0	0	0	0	0	0	0	0	0	0	0	0	100	0	0	0	0	100	100	0	0	0	0	0	0	0	0	0	0	0	0	0	0	0	0	0
5751.82	0.1296	NaN	0.6	0.633333	0.833333			0	0	100	100	100	100	0	100	100	100	0	100	100	100	100	100	100	100	0	0	0	0	0	0	100	100	0	0	100	100	100	100	100	100	0	100	100	0	100	0	100	100
2367.34	0.1307	NaN	0.2	0.0666667	0.0333333			0	0	0	0	0	0	0	0	0	0	0	0	0	0	0	100	0	0	100	100	0	0	0	100	100	0	0	100	0	0	0	0	0	0	100	0	0	0	0	0	0	0
8079.36	0.1314	NaN	0.166667	0.0666667	0.266667			0	0	0	0	0	0	0	100	0	0	0	0	100	0	0	0	0	0	100	100	100	0	0	0	0	0	0	0	0	0	0	100	0	0	0	0	0	0	0	0	0	0
3934.6	0.1382	NaN	0.966667	0.933333	0.8			100	100	100	100	100	100	100	100	100	100	100	100	100	100	0	100	100	100	100	100	100	100	100	100	100	100	100	100	100	100	100	100	100	100	100	100	100	100	100	100	100	100
6816.77	0.1408	NaN	0.7	0.633333	0.866667			100	100	100	100	100	100	100	100	100	100	0	100	0	0	0	0	0	100	0	0	100	100	100	100	100	100	100	0	100	100	100	100	0	0	0	100	0	100	100	0	100	100
2809.06	0.1575	NaN	0.133333	0.0666667	0			0	0	0	0	0	0	0	0	0	0	0	0	0	100	100	100	100	0	0	0	0	0	0	0	0	0	0	0	0	0	0	0	0	0	100	0	0	0	0	0	0	0
7040.53	0.1575	NaN	0.0666667	0.133333	0			0	0	0	0	0	0	0	0	0	0	0	0	0	0	0	100	0	0	0	0	0	100	0	0	0	0	0	0	0	0	0	0	0	0	100	0	0	0	0	0	0	0
2305.77	0.1615	NaN	0.933333	1	0.866667			100	100	100	100	100	100	0	100	100	0	100	100	100	100	100	100	100	100	100	100	100	100	100	100	100	100	100	100	100	100	100	100	100	100	100	100	100	100	100	100	100	100
4749.98	0.1615	NaN	0.866667	1	0.933333			100	100	100	100	100	100	0	100	100	0	100	100	100	100	100	100	100	100	0	100	100	100	100	0	100	100	100	100	100	100	100	100	100	100	100	100	100	100	100	100	100	100
2748.73	0.1652	NaN	0.133333	0.2	0.0333333			0	0	0	0	0	0	0	0	0	0	0	0	0	100	100	100	100	0	0	0	0	0	0	0	0	0	0	0	0	0	0	0	0	100	100	0	0	0	0	0	0	0
3653.18	0.2035	NaN	0.2	0.0666667	0.0666667			0	0	0	0	0	0	0	0	0	0	0	0	0	100	100	100	100	0	100	0	0	0	0	100	0	0	0	0	0	0	0	0	0	100	0	0	0	0	0	0	0	0
5687.54	0.289	NaN	0.866667	0.733333	0.9			100	0	100	100	100	100	100	100	100	100	100	100	100	100	100	0	100	100	100	100	100	100	0	100	100	100	100	0	100	100	100	0	100	100	0	100	100	0	100	0	100	100
5098.35	0.2922	NaN	0.1	0.2	0.266667			0	0	0	100	100	0	0	0	0	0	0	0	0	0	0	0	0	0	100	0	0	0	0	0	0	0	0	0	0	0	100	100	0	0	100	0	0	0	0	0	0	0
3394.69	0.3199	NaN	0.333333	0.533333	0.433333			0	0	0	0	100	0	0	0	0	100	100	100	0	0	0	100	0	0	100	100	0	0	0	100	0	100	100	0	0	0	100	0	100	100	100	100	0	0	100	0	0	100
3548.22	0.3215	NaN	0.1	0.0333333	0			0	0	0	0	0	0	0	0	0	0	100	0	0	0	0	0	0	0	100	0	0	0	0	0	0	0	0	100	0	0	0	0	0	0	0	0	0	0	0	0	0	0
5449.97	0.3259	NaN	0.133333	0.2	0.3			0	0	0	0	0	0	0	0	0	100	0	0	0	0	0	0	0	0	0	0	0	100	0	100	0	0	0	0	100	0	0	100	0	0	0	0	0	0	0	0	0	0
5509.51	0.3295	NaN	0.0666667	0	0			0	0	0	0	0	0	0	100	0	0	0	0	0	0	0	0	0	0	100	0	0	0	0	0	0	0	0	0	0	0	0	0	0	0	0	0	0	0	0	0	0	0
5903.74	0.3295	NaN	0.0666667	0	0			0	0	0	0	0	0	0	0	0	0	0	0	100	0	0	0	0	100	0	0	0	0	0	0	0	0	0	0	0	0	0	0	0	0	0	0	0	0	0	0	0	0
16407.5	0.3295	NaN	0.0666667	0	0			0	100	0	0	0	0	0	0	0	0	0	0	0	100	0	0	0	0	0	0	0	0	0	0	0	0	0	0	0	0	0	0	0	0	0	0	0	0	0	0	0	0
16341.4	0.3316	NaN	0.733333	0.866667	0.866667			100	0	100	100	100	100	100	100	100	100	100	100	100	100	100	100	100	100	0	0	0	0	0	0	100	100	100	0	100	100	100	100	100	100	100	100	100	100	100	100	100	100
2047.57	0.3489	NaN	0.133333	0.0333333	0.0333333			0	0	0	0	0	0	0	0	0	0	0	0	0	0	0	0	100	0	100	100	0	0	0	100	0	0	0	0	0	0	0	0	0	0	0	0	0	0	0	0	0	0
4291.55	0.3642	NaN	0.9	0.933333	1			100	0	100	100	100	100	100	100	100	100	100	100	100	100	100	100	100	0	100	100	100	100	100	100	100	100	100	0	100	100	100	100	100	100	100	100	100	100	100	100	100	100
5977.26	0.3687	NaN	0	0.1	0.0666667			0	0	0	0	0	0	0	0	0	0	0	0	0	0	0	0	0	0	0	0	0	0	0	0	0	0	0	0	0	0	0	0	0	0	100	0	0	0	0	0	0	0
8309.42	0.3687	NaN	0.0666667	0	0.1			0	0	0	0	0	0	0	0	0	0	0	0	0	0	0	100	100	0	0	0	0	0	0	0	0	0	0	0	0	0	0	0	0	0	0	0	0	0	0	0	0	0
4076.98	0.3756	NaN	0.733333	0.666667	0.833333			0	0	100	100	100	100	100	100	100	100	100	100	100	0	100	0	0	100	100	100	0	100	100	100	0	100	100	0	100	100	100	100	100	100	100	100	100	100	100	100	100	100
4458.62	0.3767	NaN	0.466667	0.466667	0.633333			0	100	100	100	100	100	0	0	0	0	0	0	0	100	100	100	100	100	0	0	0	0	0	0	0	0	100	100	100	100	0	0	0	100	100	100	0	0	0	0	0	0
11496.7	0.4036	NaN	0.633333	0.7	0.8			0	0	100	100	100	100	0	100	100	100	100	100	100	100	100	100	100	100	0	0	0	0	0	0	100	100	0	0	100	100	100	100	100	100	0	100	100	0	100	0	100	100
3337.09	0.4486	NaN	0.633333	0.7	0.533333			0	0	100	0	100	100	0	100	0	0	100	100	0	100	0	100	100	0	100	100	100	100	100	100	100	100	100	100	0	0	100	100	100	100	100	0	100	0	100	100	100	100
3130.32	0.4662	NaN	0.4	0.566667	0.466667			0	0	0	0	100	100	0	100	0	0	100	100	0	0	0	100	0	0	100	100	100	0	100	0	0	100	100	0	0	0	100	100	0	100	100	0	100	100	100	100	100	0
9571.2	0.496	NaN	0.133333	0.166667	0.266667			0	0	0	0	0	0	0	0	0	0	0	0	0	0	0	0	0	0	100	100	0	0	0	0	0	0	100	0	100	0	0	0	0	0	0	0	0	0	0	0	0	0
4394.06	0.4961	NaN	0.0666667	0.0333333	0.133333			0	0	0	0	0	0	0	0	0	0	0	0	0	0	0	100	100	0	0	0	0	0	0	0	0	0	0	0	0	0	0	0	0	0	100	0	0	0	0	0	0	0
6396.02	0.4961	NaN	0.0666667	0.133333	0.0333333			0	0	0	0	0	0	0	0	0	0	0	0	0	100	0	0	0	0	0	0	0	100	0	0	0	0	0	0	0	0	0	0	0	0	0	0	0	0	0	0	0	0
4997.65	0.4964	NaN	0.566667	0.533333	0.4			0	100	100	0	100	100	100	100	0	0	0	0	100	100	100	100	100	0	100	100	0	100	100	0	0	100	100	0	0	0	100	100	0	100	100	0	100	100	100	0	100	0
9165.91	0.5004	NaN	0.4	0.4	0.266667			0	0	0	0	100	100	100	100	100	100	0	0	100	0	0	0	0	0	100	0	0	100	100	0	0	0	100	0	0	100	0	0	0	100	100	100	100	100	100	0	0	100
6540.31	0.5384	NaN	0.133333	0.233333	0.133333			0	0	0	0	100	0	0	0	0	0	0	0	100	0	0	100	0	100	0	0	0	0	0	0	0	0	0	0	0	0	0	0	0	0	100	0	100	0	0	100	0	0
6055.9	0.6142	NaN	0.0333333	0.1	0.0333333			0	0	0	0	100	0	0	0	0	0	0	0	0	0	0	0	0	0	0	0	0	0	0	0	0	0	0	0	0	0	0	100	0	0	100	0	0	0	0	0	0	0
3839.21	0.6937	NaN	0.166667	0.133333	0.233333			0	0	0	100	0	0	0	0	0	0	0	0	100	0	100	0	0	100	100	0	0	0	0	0	0	0	0	0	0	0	0	0	0	0	0	0	0	0	0	0	0	0
5848.26	0.7667	NaN	0.133333	0.133333	0.0666667			0	0	100	0	0	0	0	0	0	0	0	0	100	0	0	0	0	100	100	0	0	0	0	0	0	0	0	0	0	0	0	0	0	0	100	0	0	0	0	0	0	0
3080.3	0.7706	NaN	0.0333333	0	0.0666667			0	0	0	0	0	0	0	0	0	0	0	0	0	0	0	0	0	0	0	0	0	0	100	0	0	0	0	0	0	0	0	0	0	0	0	0	0	0	0	0	0	0
6881.73	0.7706	NaN	0	0.0666667	0.0333333			0	0	0	0	0	0	0	0	0	0	0	0	0	0	0	0	0	0	0	0	0	0	0	0	0	0	0	0	0	0	0	0	0	0	0	0	0	0	0	0	0	0
3456.85	0.7716	NaN	0.766667	0.7	0.666667			0	0	100	0	100	100	100	100	100	100	100	100	0	100	100	100	100	0	100	100	100	100	100	100	100	100	100	100	0	0	100	100	100	100	100	0	100	0	100	100	100	100
8579.33	0.7785	NaN	0.933333	0.966667	1			0	100	100	100	100	100	100	100	100	100	100	100	100	100	100	100	100	100	100	100	100	100	100	100	100	100	100	0	100	100	100	100	100	100	100	100	100	100	100	100	100	100
4488.35	0.813	NaN	0.133333	0.133333	0.2			0	0	0	0	0	0	0	0	100	100	0	0	100	0	0	0	0	0	0	0	0	100	0	0	0	0	0	0	0	0	0	0	0	0	0	0	100	100	100	0	0	0
2105.14	1	NaN	0	0.0333333	0.0333333			0	0	0	0	0	0	0	0	0	0	0	0	0	0	0	0	0	0	0	0	0	0	0	0	0	0	0	0	0	0	0	0	0	0	0	0	0	100	0	0	0	0
2133.41	1	NaN	0	0.0333333	0			0	0	0	0	0	0	0	0	0	0	0	0	0	0	0	0	0	0	0	0	0	0	0	0	0	0	0	0	0	0	0	0	0	0	0	0	0	100	0	0	0	0
2444.48	1	NaN	0.0333333	0	0			0	100	0	0	0	0	0	0	0	0	0	0	0	0	0	0	0	0	0	0	0	0	0	0	0	0	0	0	0	0	0	0	0	0	0	0	0	0	0	0	0	0
2949.35	1	NaN	0.0333333	0	0			0	0	0	0	0	0	0	0	0	0	0	0	0	0	0	0	0	0	0	0	0	0	0	100	0	0	0	0	0	0	0	0	0	0	0	0	0	0	0	0	0	0
3022.97	1	NaN	0.0333333	0.0333333	0.0333333			0	0	0	0	0	0	0	0	0	0	0	0	0	0	0	0	100	0	0	0	0	0	0	0	0	0	0	0	0	0	0	0	0	0	0	0	0	0	0	0	0	0
3207.74	1	NaN	0.0333333	0.0333333	0.0333333			0	100	0	0	0	0	0	0	0	0	0	0	0	0	0	0	0	0	0	0	0	0	0	0	0	0	0	0	0	0	0	0	0	0	0	0	0	100	0	0	0	0
3507	1	NaN	0.0666667	0.0333333	0.0333333			0	0	0	0	0	0	0	0	0	0	0	0	0	0	0	100	100	0	0	0	0	0	0	0	0	0	0	0	0	0	0	0	0	0	0	0	0	0	0	0	0	0
3789.32	1	NaN	0.733333	0.7	0.733333			0	0	100	100	100	100	100	100	100	0	100	100	100	100	100	100	100	100	100	100	100	0	0	100	100	100	100	0	0	0	100	100	100	100	100	100	100	100	100	0	0	100
4162.87	1	NaN	0.0666667	0.0333333	0.0333333			0	0	0	0	0	0	0	0	0	0	0	0	0	0	0	100	100	0	0	0	0	0	0	0	0	0	0	0	0	0	0	0	0	0	0	0	0	0	0	0	0	0
4242.22	1	NaN	0	0.0333333	0			0	0	0	0	0	0	0	0	0	0	0	0	0	0	0	0	0	0	0	0	0	0	0	0	0	0	0	0	0	0	0	0	0	0	0	0	0	100	0	0	0	0
5234.34	1	NaN	0	0	0.0333333			0	0	0	0	0	0	0	0	0	0	0	0	0	0	0	0	0	0	0	0	0	0	0	0	0	0	0	0	0	0	0	0	0	0	0	0	0	0	0	0	0	0
5386.3	1	NaN	0.966667	0.966667	1			100	100	100	100	100	100	100	100	100	100	100	100	100	100	100	100	100	100	100	100	100	100	100	100	100	100	100	0	100	100	100	100	100	100	100	100	100	100	100	100	100	100
5583.41	1	NaN	0.166667	0.133333	0.166667			100	100	0	100	100	100	0	0	0	0	0	0	0	0	0	0	0	0	0	0	0	0	0	0	0	0	0	0	0	0	100	100	0	0	100	100	0	0	0	0	0	0
6260.53	1	NaN	0.8	0.766667	0.8			0	0	100	100	100	100	100	100	100	100	100	100	0	100	100	100	100	100	100	100	100	100	100	100	100	100	100	0	0	0	100	100	100	100	100	0	100	100	100	100	100	100
7865.25	1	NaN	1	0.966667	0.966667			100	100	100	100	100	100	100	100	100	100	100	100	100	100	100	100	100	100	100	100	100	100	100	100	100	100	100	100	100	100	100	100	100	100	100	100	100	100	100	100	100	100
8165.48	1	NaN	0.933333	0.933333	0.966667			100	100	100	100	100	100	100	100	100	100	100	100	100	0	100	100	100	100	100	100	100	100	100	100	100	100	100	0	100	100	100	100	100	100	100	100	100	100	100	100	100	100
8214.97	1	NaN	0	0.0333333	0			0	0	0	0	0	0	0	0	0	0	0	0	0	0	0	0	0	0	0	0	0	0	0	0	0	0	0	0	0	0	0	0	0	0	0	0	0	0	0	0	0	0
8898.83	1	NaN	0	0.0333333	0			0	0	0	0	0	0	0	0	0	0	0	0	0	0	0	0	0	0	0	0	0	0	0	0	0	0	0	0	0	0	0	0	0	0	0	0	0	0	0	0	0	0
9389.43	1	NaN	0	0.0333333	0			0	0	0	0	0	0	0	0	0	0	0	0	0	0	0	0	0	0	0	0	0	0	0	0	0	0	0	0	0	0	0	0	0	0	0	0	0	0	0	0	0	0
10342.3	1	NaN	0	0	0.0333333			0	0	0	0	0	0	0	0	0	0	0	0	0	0	0	0	0	0	0	0	0	0	0	0	0	0	0	0	0	0	0	0	0	0	0	0	0	0	0	0	0	0
11804.8	1	NaN	0.0333333	0	0			0	0	0	0	0	0	0	0	0	0	0	0	0	0	0	0	0	100	0	0	0	0	0	0	0	0	0	0	0	0	0	0	0	0	0	0	0	0	0	0	0	0
13678.4	1	NaN	0.133333	0.1	0.133333			0	0	0	100	0	0	100	100	0	0	0	0	0	0	0	0	0	0	100	0	0	0	0	0	0	0	0	0	0	0	0	100	0	0	0	0	0	0	0	0	0	0
4618.31	NaN	NaN	1	1	1			100	100	100	100	100	100	100	100	100	100	100	100	100	100	100	100	100	100	100	100	100	100	100	100	100	100	100	100	100	100	100	100	100	100	100	100	100	100	100	100	100	100
4835.36	NaN	NaN	1	1	1			100	100	100	100	100	100	100	100	100	100	100	100	100	100	100	100	100	100	100	100	100	100	100	100	100	100	100	100	100	100	100	100	100	100	100	100	100	100	100	100	100	100
6735.26	NaN	NaN	1	1	1			100	100	100	100	100	100	100	100	100	100	100	100	100	100	100	100	100	100	100	100	100	100	100	100	100	100	100	100	100	100	100	100	100	100	100	100	100	100	100	100	100	100
8971.73	NaN	NaN	1	1	1			100	100	100	100	100	100	100	100	100	100	100	100	100	100	100	100	100	100	100	100	100	100	100	100	100	100	100	100	100	100	100	100	100	100	100	100	100	100	100	100	100	100
13453.9	NaN	NaN	1	1	1			100	100	100	100	100	100	100	100	100	100	100	100	100	100	100	100	100	100	100	100	100	100	100	100	100	100	100	100	100	100	100	100	100	100	100	100	100	100	100	100	100	100
[truncated: 48 more columns]

## Sheet: Brain Genetics
			frequency of a certain peak					Southern haplogroup													Gobio sp1																							Gobio obtusirostris
Peak (m/z)	p-value	q-value	Southern	G sp1	Gobt		inidvidual codes	EGY21	EGY22	R11	R12	R13	R14	R15	R16	R21	R22	R25	R26	R27	T11	T12	T13	T14	T15	T16	T22	T23	T24	T25	T26	U11	U12	U13	U14	U15	U16	U21	U22	U23	U24	U25	U26	EGY11	EGY12	EGY13	EGY14	EGY15	EGY16
8975.57	0	NaN	0	0.517241	0			0	0	0	0	0	0	0	0	0	0	0	0	0	0	100	100	100	100	0	100	100	0	100	0	100	100	100	0	100	0	100	0	100	100	0	100	0	0	0	0	0	0
5756.74	0	NaN	0.3	0.103448	0.0666667			0	0	100	100	100	100	0	100	100	100	100	100	0	0	0	100	0	0	0	0	0	0	0	0	0	0	0	0	0	100	0	0	0	0	100	0	0	0	0	0	0	0
7635.61	0	NaN	0.333333	0.0344828	0.1			0	100	100	100	0	100	100	100	100	100	100	100	0	0	0	0	0	0	100	0	0	0	0	0	0	0	0	0	0	0	0	0	0	0	0	0	0	0	0	0	100	0
10166	0	NaN	0.366667	0.137931	0.1			0	100	100	100	100	100	100	100	100	100	100	100	0	0	100	0	0	0	0	0	0	0	0	0	0	100	0	100	100	0	0	0	0	0	0	0	0	0	0	0	100	100
9027.39	0	NaN	0.366667	0.0344828	0.366667			100	0	0	100	100	100	100	100	100	100	100	100	100	0	0	0	0	0	0	100	0	0	0	0	0	0	0	0	0	0	0	0	0	0	0	0	100	100	100	0	0	100
7668.97	0	NaN	0.1	0.689655	0.6			100	0	0	0	100	0	0	0	0	0	0	0	100	100	100	100	100	100	0	100	100	100	100	100	100	100	100	100	100	0	100	0	100	100	100	100	100	100	100	100	0	100
8033.09	0.0003	NaN	0.166667	0	0			0	0	100	100	0	100	100	0	0	100	0	0	0	0	0	0	0	0	0	0	0	0	0	0	0	0	0	0	0	0	0	0	0	0	0	0	0	0	0	0	0	0
15329	0.0016	NaN	0.0666667	0.586207	0.3			0	0	100	0	0	0	0	0	0	0	0	0	100	100	100	100	100	100	0	100	100	0	100	0	100	100	100	100	100	0	100	0	100	100	0	100	100	0	100	100	0	0
2065.91	0.0018	NaN	0.3	0.344828	0.7			100	100	100	100	0	0	100	0	100	100	100	100	0	0	0	100	100	0	100	0	0	0	100	100	0	0	100	0	0	100	100	100	0	0	100	0	100	100	100	100	100	100
4007.52	0.0033	NaN	0.166667	0	0.0666667			0	0	0	100	0	0	100	100	100	100	0	0	0	0	0	0	0	0	0	0	0	0	0	0	0	0	0	0	0	0	0	0	0	0	0	0	0	100	0	0	100	0
7934.52	0.0036	NaN	0.2	0.103448	0.0333333			0	0	100	0	100	100	0	0	0	0	100	100	100	0	0	0	0	100	0	100	0	0	0	0	0	100	0	0	0	0	0	0	0	0	0	0	0	0	0	0	0	0
13456.9	0.0076	NaN	0.3	0.655172	0.3			0	100	100	100	100	100	0	100	100	100	0	100	0	100	100	100	100	100	100	100	100	0	100	0	100	100	100	100	100	100	100	0	100	100	0	100	0	100	0	100	100	0
7325.8	0.008	NaN	0.1	0	0			0	0	0	100	0	0	0	100	100	0	0	0	0	0	0	0	0	0	0	0	0	0	0	0	0	0	0	0	0	0	0	0	0	0	0	0	0	0	0	0	0	0
6925.13	0.0189	NaN	0.233333	0.172414	0.1			0	0	100	100	0	100	0	100	100	0	100	100	0	0	0	0	0	0	100	0	0	0	0	0	0	0	100	0	0	100	0	100	0	0	100	0	0	100	0	0	0	0
4116.92	0.022	NaN	0.266667	0.206897	0.133333			0	100	100	100	0	100	0	100	100	100	0	100	0	0	0	100	0	0	0	0	0	0	0	0	0	100	100	0	100	100	0	0	0	0	0	100	0	100	0	0	100	0
7569.36	0.0232	NaN	0.133333	0.172414	0			0	100	0	100	0	0	0	100	100	0	0	0	0	0	0	0	0	0	100	0	0	0	0	0	100	0	100	0	100	0	0	0	0	0	0	100	0	0	0	0	0	0
10121	0.0292	NaN	0.0666667	0.206897	0			0	0	0	0	100	0	0	0	0	0	0	0	100	0	0	0	0	0	0	100	0	0	0	0	100	0	0	0	0	0	100	0	100	100	0	100	0	0	0	0	0	0
2104.11	0.0317	NaN	0	0.0689655	0.233333			0	0	0	0	0	0	0	0	0	0	0	0	0	0	0	0	0	0	100	0	0	0	0	0	0	0	0	0	0	0	0	100	0	0	0	0	0	0	0	100	0	0
3034.37	0.0335	NaN	0.433333	0.517241	0.466667			100	100	100	100	100	100	100	100	100	100	100	100	100	0	100	0	0	0	0	0	100	100	0	0	100	100	100	100	100	100	100	100	100	100	100	100	100	100	100	100	100	0
5859.8	0.0384	NaN	0.133333	0.206897	0.466667			0	100	100	0	0	0	0	0	0	0	0	100	100	0	0	0	0	100	0	100	100	0	100	0	0	0	0	100	0	0	0	0	0	100	0	0	0	100	100	0	100	0
2576.75	0.0401	NaN	0.366667	0.482759	0.7			100	100	100	100	0	100	100	100	100	100	100	100	0	0	100	100	0	0	100	0	0	0	100	100	100	0	100	100	100	100	100	100	100	100	0	0	100	100	100	100	100	100
4172.26	0.0421	NaN	0.433333	0.517241	0.5			100	100	100	100	100	100	100	100	100	100	100	100	100	0	100	0	0	100	100	0	100	0	0	0	100	100	100	100	100	100	0	100	100	100	100	100	100	0	0	0	100	100
8774.19	0.0437	NaN	0.0666667	0	0			0	0	0	0	0	0	0	100	100	0	0	0	0	0	0	0	0	0	0	0	0	0	0	0	0	0	0	0	0	0	0	0	0	0	0	0	0	0	0	0	0	0
9277.78	0.0437	NaN	0.0666667	0	0			0	0	0	0	100	0	0	100	0	0	0	0	0	0	0	0	0	0	0	0	0	0	0	0	0	0	0	0	0	0	0	0	0	0	0	0	0	0	0	0	0	0
8327.09	0.0498	NaN	0.433333	0.586207	0.5			100	100	100	100	100	100	100	100	100	100	100	100	100	100	100	100	100	0	100	100	100	0	0	0	100	100	100	100	100	0	100	0	100	100	100	100	100	0	100	0	100	0
6179.61	0.0572	NaN	0.233333	0.206897	0.133333			0	0	0	100	100	100	100	0	0	100	0	100	100	0	100	0	100	100	0	100	0	0	0	0	0	100	0	0	0	0	0	0	100	0	0	0	100	0	0	0	0	0
6738.89	0.0574	NaN	0.4	0.758621	0.533333			0	100	100	100	100	100	100	100	100	100	100	100	100	100	100	100	100	0	100	100	100	100	100	100	100	100	100	100	100	100	100	100	100	100	100	100	100	100	0	100	100	0
3217.33	0.0674	NaN	0	0	0.133333			0	0	0	0	0	0	0	0	0	0	0	0	0	0	0	0	0	0	0	0	0	0	0	0	0	0	0	0	0	0	0	0	0	0	0	0	0	100	0	0	0	100
5009.21	0.0754	NaN	0	0.172414	0.0333333			0	0	0	0	0	0	0	0	0	0	0	0	0	100	0	100	0	0	0	100	0	100	100	0	0	0	0	0	0	0	0	0	0	0	0	0	0	0	0	0	0	0
3381.89	0.0763	NaN	0.433333	0.62069	0.733333			100	100	100	100	100	100	100	100	100	100	100	100	100	100	100	100	0	0	100	0	100	100	0	0	100	100	100	100	100	100	100	100	100	100	100	100	100	100	100	100	100	100
7232.14	0.0807	NaN	0.1	0.0344828	0.0333333			0	0	0	0	100	100	0	0	100	0	0	0	0	0	0	0	0	0	0	0	0	0	0	0	0	0	0	0	0	0	0	0	100	0	0	0	0	0	0	0	0	0
7152.78	0.0878	NaN	0.4	0.586207	0.733333			100	100	100	100	100	100	100	100	100	100	100	100	0	0	100	0	100	0	100	0	100	0	0	100	100	100	100	100	100	100	100	100	100	100	100	100	100	100	100	100	100	100
2359.29	0.088	NaN	0.0333333	0.103448	0.266667			0	0	0	0	0	0	0	0	100	0	0	0	0	0	0	0	0	0	100	0	0	0	0	0	0	0	0	0	0	100	0	100	0	0	0	0	0	0	0	0	100	100
12350.7	0.0921	NaN	0.233333	0.241379	0.133333			0	0	0	100	100	100	100	0	0	0	100	100	100	0	100	100	100	0	0	100	0	0	0	0	0	100	0	100	0	0	0	0	100	0	0	0	100	0	0	0	0	0
6262.8	0.1033	NaN	0.433333	0.586207	0.666667			100	100	100	100	100	100	100	100	100	100	100	100	100	0	100	100	100	0	100	0	100	0	0	0	100	100	100	100	100	100	100	100	100	100	100	100	100	100	100	100	100	100
8233.15	0.1058	NaN	0.4	0.62069	0.466667			100	0	100	100	100	100	100	100	100	100	100	100	100	100	100	100	100	100	0	100	100	100	100	0	100	100	100	100	100	0	100	0	100	100	0	100	100	100	100	0	0	100
2890.46	0.112	NaN	0.266667	0.206897	0.266667			0	0	100	100	0	100	100	0	100	100	100	100	0	0	100	0	0	0	0	0	0	100	0	0	0	0	0	0	0	100	0	100	0	0	100	100	100	0	0	0	0	0
2768.1	0.1138	NaN	0	0	0.1			0	0	0	0	0	0	0	0	0	0	0	0	0	0	0	0	0	0	0	0	0	0	0	0	0	0	0	0	0	0	0	0	0	0	0	0	0	100	0	0	0	0
2984.75	0.1138	NaN	0	0	0.1			0	0	0	0	0	0	0	0	0	0	0	0	0	0	0	0	0	0	0	0	0	0	0	0	0	0	0	0	0	0	0	0	0	0	0	0	0	0	0	0	0	0
2008.4	0.1183	NaN	0.166667	0.448276	0.566667			100	100	100	0	0	0	0	0	100	0	100	0	0	100	0	100	100	100	100	100	0	100	100	100	0	0	0	0	100	0	0	100	100	100	0	0	100	100	100	100	100	100
2284.93	0.1317	NaN	0.1	0.172414	0.366667			100	100	0	0	100	0	0	0	0	0	0	0	0	0	0	100	0	0	0	100	0	100	0	0	0	100	0	0	0	100	0	0	0	0	0	0	0	100	0	0	100	0
7073.06	0.1334	NaN	0.433333	0.586207	0.566667			100	100	100	100	100	100	100	100	100	100	100	100	100	100	100	100	0	0	100	0	100	0	0	0	100	100	100	100	100	100	100	100	100	100	100	100	100	0	100	0	100	100
6676.37	0.1371	NaN	0.366667	0.413793	0.533333			100	0	100	100	100	100	100	100	100	100	100	100	0	0	100	0	0	0	100	0	100	0	0	0	100	100	100	100	0	100	100	100	0	0	100	100	100	100	100	100	100	100
3574.65	0.1422	NaN	0.0333333	0.275862	0.133333			0	100	0	0	0	0	0	0	0	0	0	0	0	0	0	0	0	0	100	0	0	100	0	0	100	0	0	100	100	0	0	100	0	0	100	100	0	0	0	0	100	0
7729.28	0.1511	NaN	0.0666667	0	0.0666667			0	100	0	0	0	0	0	0	100	0	0	0	0	0	0	0	0	0	0	0	0	0	0	0	0	0	0	0	0	0	0	0	0	0	0	0	0	0	0	0	100	0
12758.5	0.1673	NaN	0.433333	0.586207	0.633333			100	100	100	100	100	100	100	100	100	100	100	100	100	0	100	100	100	0	100	0	100	0	0	0	100	100	100	100	100	100	100	100	100	100	100	100	100	100	100	100	100	100
2415.58	0.1769	NaN	0.366667	0.551724	0.7			100	100	100	100	0	100	100	100	100	100	100	100	0	0	100	100	0	0	100	0	0	100	0	100	100	0	100	100	100	100	100	100	100	100	100	100	100	100	100	100	100	100
2125.53	0.1868	NaN	0	0.172414	0.1			0	0	0	0	0	0	0	0	0	0	0	0	0	100	0	100	0	0	0	0	0	100	0	0	0	0	0	0	100	0	0	0	0	100	0	0	0	0	0	0	0	0
7865.93	0.2012	NaN	0.366667	0.517241	0.666667			100	100	100	100	0	100	100	100	100	100	100	100	0	0	100	0	100	0	100	0	0	0	0	100	100	0	100	100	100	100	100	100	100	100	100	100	100	100	100	100	100	100
2656.72	0.252	NaN	0.0333333	0	0.1			100	0	0	0	0	0	0	0	0	0	0	0	0	0	0	0	0	0	0	0	0	0	0	0	0	0	0	0	0	0	0	0	0	0	0	0	0	0	0	0	0	0
2810.34	0.252	NaN	0.0333333	0	0.1			0	100	0	0	0	0	0	0	0	0	0	0	0	0	0	0	0	0	0	0	0	0	0	0	0	0	0	0	0	0	0	0	0	0	0	0	0	0	0	0	0	0
6107.95	0.252	NaN	0.0333333	0	0.1			0	100	0	0	0	0	0	0	0	0	0	0	0	0	0	0	0	0	0	0	0	0	0	0	0	0	0	0	0	0	0	0	0	0	0	0	0	0	0	0	0	0
9486.23	0.2667	NaN	0.1	0.0344828	0.1			0	0	0	0	100	0	0	0	0	0	100	0	100	0	0	0	0	0	0	100	0	0	0	0	0	0	0	0	0	0	0	0	0	0	0	0	0	0	0	0	0	0
3137.6	0.2753	NaN	0.366667	0.482759	0.6			100	100	100	100	0	100	100	100	100	100	100	100	0	0	100	0	0	0	100	0	0	0	100	0	100	100	100	100	100	100	0	100	100	100	100	100	100	100	100	100	100	100
7445.82	0.2896	NaN	0.4	0.655172	0.533333			100	0	100	100	100	100	100	100	100	100	100	100	100	100	100	100	100	100	0	100	100	100	100	100	100	100	100	100	100	0	100	0	100	100	0	100	100	100	100	0	0	100
2608.1	0.3266	NaN	0	0.137931	0.133333			0	0	0	0	0	0	0	0	0	0	0	0	0	0	0	0	100	0	100	0	0	100	0	100	0	0	0	0	0	0	0	0	0	0	0	0	0	0	0	0	0	0
2549.85	0.3373	NaN	0	0.0689655	0			0	0	0	0	0	0	0	0	0	0	0	0	0	0	0	0	0	0	0	0	0	0	0	0	0	0	0	0	100	0	0	0	0	100	0	0	0	0	0	0	0	0
3005.18	0.3373	NaN	0	0.0689655	0			0	0	0	0	0	0	0	0	0	0	0	0	0	100	0	100	0	0	0	0	0	0	0	0	0	0	0	0	0	0	0	0	0	0	0	0	0	0	0	0	0	0
6636.85	0.3373	NaN	0	0.0689655	0			0	0	0	0	0	0	0	0	0	0	0	0	0	0	0	0	100	100	0	0	0	0	0	0	0	0	0	0	0	0	0	0	0	0	0	0	0	0	0	0	0	0
7759.25	0.3373	NaN	0	0.0689655	0			0	0	0	0	0	0	0	0	0	0	0	0	0	0	0	0	0	0	0	0	0	0	0	0	0	0	0	0	0	100	0	100	0	0	0	0	0	0	0	0	0	0
2829.75	0.3373	NaN	0	0	0.0666667			0	0	0	0	0	0	0	0	0	0	0	0	0	0	0	0	0	0	0	0	0	0	0	0	0	0	0	0	0	0	0	0	0	0	0	0	0	0	0	0	0	0
10004.1	0.3418	NaN	0.4	0.551724	0.566667			100	100	100	100	100	100	100	100	100	100	100	100	0	100	100	100	0	0	100	0	100	0	0	0	100	100	100	100	100	100	0	100	100	100	100	100	100	100	100	100	100	100
9395.67	0.3469	NaN	0.133333	0.206897	0.366667			100	100	0	0	0	0	0	0	100	100	0	0	0	0	0	0	0	0	100	0	0	0	0	0	0	0	100	0	100	100	0	100	0	100	0	0	0	100	100	100	100	100
2858.84	0.3582	NaN	0.2	0.275862	0.433333			100	0	0	100	100	100	0	100	0	0	100	0	0	100	100	0	0	0	100	0	0	0	0	0	100	100	0	0	100	0	0	0	100	100	0	0	100	100	100	100	100	0
3860.77	0.3693	NaN	0.366667	0.482759	0.533333			100	100	100	100	0	100	100	100	100	100	100	100	0	0	100	0	0	0	100	0	0	0	0	100	100	100	100	100	100	100	0	100	100	100	100	100	100	0	100	100	100	100
2249.08	0.4042	NaN	0.0333333	0.137931	0.2			100	0	0	0	0	0	0	0	0	0	0	0	0	0	0	0	0	0	100	0	0	0	0	100	0	0	0	100	0	0	0	100	0	0	0	0	0	0	0	0	0	0
8084.7	0.4043	NaN	0.4	0.655172	0.566667			100	100	100	100	100	100	100	100	100	100	0	100	100	0	100	0	100	100	100	100	100	0	100	0	100	100	100	100	100	100	100	100	100	100	100	100	100	100	100	100	100	100
4633.76	0.4043	NaN	0.4	0.586207	0.633333			100	100	100	100	100	100	100	100	100	100	100	100	0	0	100	0	100	0	100	0	100	0	0	100	100	100	100	100	100	100	100	100	100	100	100	100	100	0	100	100	100	100
2169.61	0.4196	NaN	0.0666667	0.0689655	0.166667			100	100	0	0	0	0	0	0	0	0	0	0	0	0	0	0	0	0	100	0	0	100	0	0	0	0	0	0	0	0	0	0	0	0	0	0	0	100	0	0	0	0
8451.81	0.4286	NaN	0.4	0.62069	0.566667			100	0	100	100	100	100	100	100	100	100	100	100	100	100	100	100	100	100	0	100	100	100	100	100	100	100	100	100	100	0	100	0	100	100	0	0	100	0	100	0	100	100
3541.15	0.4335	NaN	0.4	0.62069	0.7			100	0	100	100	100	100	100	100	100	100	100	100	100	100	100	100	100	100	100	100	100	0	100	100	100	100	100	0	100	100	100	0	100	100	0	0	100	100	100	100	0	100
5806.14	0.4352	NaN	0	0.103448	0.0666667			0	0	0	0	0	0	0	0	0	0	0	0	0	0	0	0	0	0	0	0	0	0	100	0	0	100	0	0	0	0	0	0	0	0	0	100	0	0	0	0	0	0
2199.29	0.4352	NaN	0	0.0689655	0.1			0	0	0	0	0	0	0	0	0	0	0	0	0	100	0	0	0	0	0	0	0	0	0	100	0	0	0	0	0	0	0	0	0	0	0	0	0	0	0	0	0	100
3615.49	0.4352	NaN	0	0.0689655	0.1			0	0	0	0	0	0	0	0	0	0	0	0	0	0	0	0	0	0	0	0	0	100	0	100	0	0	0	0	0	0	0	0	0	0	0	0	0	0	0	0	0	0
10092.5	0.4355	NaN	0	0.103448	0.0333333			0	0	0	0	0	0	0	0	0	0	0	0	0	0	0	0	0	0	100	0	0	0	0	0	0	0	0	0	0	100	0	100	0	0	0	0	0	0	0	0	100	0
6380.77	0.4425	NaN	0.433333	0.724138	0.666667			100	100	100	100	100	100	100	100	100	100	100	100	100	0	100	100	100	100	100	100	100	0	100	100	100	100	100	100	100	100	100	100	100	100	100	100	100	100	100	100	100	100
5056.28	0.4751	NaN	0.133333	0.206897	0.1			0	0	100	0	100	0	0	0	0	0	0	100	100	0	0	0	0	100	0	100	0	0	100	0	0	100	0	0	0	0	0	0	100	0	0	100	0	0	0	0	0	0
2956.93	0.4815	NaN	0.133333	0.172414	0.3			100	100	0	100	0	0	0	0	100	0	0	0	0	0	100	0	0	0	100	0	0	100	0	0	0	0	0	0	0	100	0	100	0	0	0	0	0	100	0	100	100	0
2481.45	0.4957	NaN	0.366667	0.517241	0.566667			100	100	100	100	0	100	100	100	100	100	100	100	0	0	100	0	0	0	100	0	100	0	0	100	100	100	100	100	100	100	100	0	100	100	100	100	100	100	100	0	100	100
4081.42	0.5603	NaN	0.366667	0.655172	0.533333			100	0	0	100	100	100	100	100	100	100	100	100	100	100	100	100	100	100	0	100	100	100	100	100	100	100	100	100	100	0	0	0	100	100	100	100	100	0	100	100	0	100
4707.8	0.5671	NaN	0.233333	0.37931	0.5			100	100	0	100	100	0	0	0	100	100	0	0	100	0	100	0	0	100	100	100	0	0	0	0	0	0	100	100	100	100	0	100	100	100	0	0	100	0	100	100	100	100
5103.19	0.6367	NaN	0.366667	0.689655	0.733333			100	100	100	100	0	100	100	100	100	100	100	100	0	0	100	100	100	0	100	100	100	100	0	100	100	100	100	100	100	100	100	100	100	100	100	100	100	100	100	100	100	100
2528.95	0.6626	NaN	0	0.0689655	0.0666667			0	0	0	0	0	0	0	0	0	0	0	0	0	0	0	0	0	0	0	0	0	100	0	0	0	0	0	0	0	0	0	100	0	0	0	0	0	0	0	0	0	0
2632.62	0.6626	NaN	0	0.0689655	0.0666667			0	0	0	0	0	0	0	0	0	0	0	0	0	0	0	0	0	0	0	0	0	100	0	0	0	0	0	0	0	0	0	0	0	100	0	0	0	0	0	0	0	0
4884.86	0.6783	NaN	0.4	0.724138	0.633333			100	0	100	100	100	100	100	100	100	100	100	100	100	100	100	100	100	100	100	100	100	100	100	100	100	100	100	100	100	0	100	0	100	100	100	100	100	100	100	0	100	0
3421.37	0.6889	NaN	0.0333333	0.0344828	0			0	0	0	0	0	0	0	0	100	0	0	0	0	0	0	0	0	0	0	0	0	0	100	0	0	0	0	0	0	0	0	0	0	0	0	0	0	0	0	0	0	0
16120.9	0.6889	NaN	0.0333333	0.0344828	0			0	0	0	0	0	0	0	0	0	0	0	0	100	0	0	0	0	0	0	100	0	0	0	0	0	0	0	0	0	0	0	0	0	0	0	0	0	0	0	0	0	0
4290.1	0.702	NaN	0.366667	0.655172	0.7			100	100	100	100	100	100	100	0	100	100	0	100	100	0	100	0	0	100	100	100	100	0	100	100	100	100	100	100	100	100	100	100	100	100	100	100	100	100	100	100	100	100
6585.81	0.7036	NaN	0.266667	0.551724	0.433333			100	0	100	100	100	0	100	100	0	0	0	100	100	100	100	100	100	0	0	100	0	0	100	100	100	100	0	100	100	0	100	0	100	100	100	100	100	0	100	100	0	0
2324.07	0.7325	NaN	0.333333	0.482759	0.5			100	100	100	100	0	100	100	100	100	100	0	100	0	0	100	0	100	0	100	0	0	0	0	100	100	100	100	0	100	100	0	100	100	100	100	100	100	0	100	100	100	100
4397.26	0.741	NaN	0.0666667	0.0689655	0.0666667			0	0	0	0	0	0	0	100	100	0	0	0	0	0	0	0	0	0	0	0	0	100	0	0	0	0	0	0	0	100	0	0	0	0	0	0	0	0	0	0	0	100
3181.25	0.7447	NaN	0.233333	0.310345	0.3			100	0	100	0	0	100	100	0	100	100	0	100	0	0	0	0	100	0	0	0	0	0	0	100	0	100	100	0	100	100	0	100	0	100	0	100	100	0	0	0	100	0
2031.07	0.7875	NaN	0	0.0689655	0.0333333			0	0	0	0	0	0	0	0	0	0	0	0	0	0	0	0	0	0	0	0	0	0	0	0	0	100	0	0	0	0	0	100	0	0	0	0	0	0	0	0	0	0
3501.19	0.7875	NaN	0	0.0689655	0.0333333			0	0	0	0	0	0	0	0	0	0	0	0	0	0	0	0	0	0	100	0	0	0	0	0	0	0	0	0	0	0	0	0	0	0	100	0	0	0	0	0	0	0
2791.65	0.7875	NaN	0	0.0344828	0.0666667			0	0	0	0	0	0	0	0	0	0	0	0	0	0	0	0	0	0	0	0	0	0	0	0	0	0	0	0	0	0	0	100	0	0	0	0	0	0	0	0	0	0
3818.64	0.7875	NaN	0	0.0344828	0.0666667			0	0	0	0	0	0	0	0	0	0	0	0	0	0	0	0	0	0	100	0	0	0	0	0	0	0	0	0	0	0	0	0	0	0	0	0	0	0	0	0	100	100
3780.6	0.7903	NaN	0.433333	0.758621	0.7			100	100	100	100	100	100	100	100	100	100	100	100	100	100	100	100	100	100	0	100	100	100	100	100	100	100	100	100	100	100	100	100	100	100	100	100	100	100	100	100	0	100
8570.73	0.7903	NaN	0.433333	0.758621	0.7			100	100	100	100	100	100	100	100	100	100	100	100	100	100	100	100	100	100	100	100	100	0	100	100	100	100	100	100	100	100	100	100	100	100	100	100	100	100	100	100	100	100
11313.4	0.7903	NaN	0.433333	0.758621	0.7			100	100	100	100	100	100	100	100	100	100	100	100	100	100	100	100	100	100	0	100	100	100	100	100	100	100	100	100	100	100	100	100	100	100	100	100	100	100	100	100	100	100
8160.98	0.7903	NaN	0.433333	0.724138	0.733333			100	100	100	100	100	100	100	100	100	100	100	100	100	100	100	100	100	100	0	100	100	100	100	100	100	100	100	100	100	100	100	0	100	100	100	100	100	100	100	100	100	100
4967.34	0.7937	NaN	0.366667	0.586207	0.6			100	100	100	100	0	100	100	100	100	100	100	100	0	0	100	0	100	0	100	0	100	0	0	100	100	100	100	100	100	100	100	100	100	100	100	100	100	100	100	100	100	100
15578.8	0.798	NaN	0.0666667	0.172414	0.2			100	0	0	0	0	0	0	0	0	0	0	0	100	0	0	0	0	0	0	100	0	0	100	0	0	0	0	0	0	0	0	0	100	100	0	100	0	0	0	0	0	100
9575.82	0.8103	NaN	0.4	0.655172	0.633333			0	100	100	100	100	100	100	100	100	100	100	100	100	100	100	0	0	100	100	100	100	0	100	0	100	100	100	100	100	100	100	100	100	100	100	100	100	100	100	100	100	100
6064.29	0.8304	NaN	0.4	0.758621	0.666667			100	0	100	100	100	100	100	100	100	100	100	100	100	100	100	100	100	100	100	0	100	100	100	100	100	100	100	100	100	100	100	100	100	100	100	100	100	100	100	100	100	100
4834.25	0.8381	NaN	0.266667	0.482759	0.533333			100	100	0	100	100	0	0	0	100	100	0	100	100	0	0	0	0	100	0	100	0	0	0	100	100	0	100	100	100	100	100	100	100	100	100	100	100	100	100	100	100	100
4486.35	0.8449	NaN	0.233333	0.344828	0.4			100	100	0	100	100	100	0	0	100	100	0	0	0	0	100	0	0	0	100	100	0	0	0	100	0	100	0	0	100	0	0	100	100	100	0	100	100	100	0	100	100	100
4045.96	0.8773	NaN	0.0666667	0.0689655	0.1			0	100	100	0	0	0	0	0	0	0	0	0	0	0	0	0	0	0	0	0	0	100	0	0	0	0	0	0	0	0	0	0	0	0	100	0	0	0	0	0	100	0
2747.65	0.9304	NaN	0.133333	0.206897	0.166667			0	0	0	0	0	100	100	0	0	100	0	100	0	0	100	100	0	0	100	0	0	0	0	0	0	100	0	0	100	0	0	0	0	0	100	0	100	100	0	0	0	0
2781.1	1	NaN	0	0.0344828	0			0	0	0	0	0	0	0	0	0	0	0	0	0	0	0	0	0	0	0	0	0	100	0	0	0	0	0	0	0	0	0	0	0	0	0	0	0	0	0	0	0	0
3891.23	1	NaN	0	0.0344828	0			0	0	0	0	0	0	0	0	0	0	0	0	0	0	0	0	0	0	0	0	0	100	0	0	0	0	0	0	0	0	0	0	0	0	0	0	0	0	0	0	0	0
6315.33	1	NaN	0	0.0344828	0			0	0	0	0	0	0	0	0	0	0	0	0	0	0	0	0	0	0	0	0	0	0	0	0	0	0	0	0	0	0	0	100	0	0	0	0	0	0	0	0	0	0
6460.17	1	NaN	0	0.0344828	0			0	0	0	0	0	0	0	0	0	0	0	0	0	0	0	0	0	0	0	0	0	0	100	0	0	0	0	0	0	0	0	0	0	0	0	0	0	0	0	0	0	0
2143.93	1	NaN	0.0333333	0.0344828	0.0333333			100	0	0	0	0	0	0	0	0	0	0	0	0	0	0	0	0	0	0	0	0	0	0	0	0	0	0	0	0	0	0	100	0	0	0	0	0	0	0	0	0	0
2186.66	1	NaN	0	0	0.0333333			0	0	0	0	0	0	0	0	0	0	0	0	0	0	0	0	0	0	0	0	0	0	0	0	0	0	0	0	0	0	0	0	0	0	0	0	0	0	0	0	0	0
2440.78	1	NaN	0	0	0.0333333			0	0	0	0	0	0	0	0	0	0	0	0	0	0	0	0	0	0	0	0	0	0	0	0	0	0	0	0	0	0	0	0	0	0	0	0	0	0	0	0	0	0
2506.49	1	NaN	0	0	0.0333333			0	0	0	0	0	0	0	0	0	0	0	0	0	0	0	0	0	0	0	0	0	0	0	0	0	0	0	0	0	0	0	0	0	0	0	0	0	100	0	0	0	0
3303.93	1	NaN	0	0.0344828	0.0333333			0	0	0	0	0	0	0	0	0	0	0	0	0	0	0	0	0	0	0	0	0	0	0	0	0	0	0	0	0	0	0	100	0	0	0	0	0	0	0	0	0	0
4447.11	1	NaN	0.0333333	0.0689655	0.0333333			0	0	0	0	0	0	0	0	0	0	0	100	0	0	0	0	0	0	100	0	0	0	0	0	0	0	0	0	0	0	0	100	0	0	0	0	0	0	0	0	0	0
4600.29	1	NaN	0	0	0.0333333			0	0	0	0	0	0	0	0	0	0	0	0	0	0	0	0	0	0	0	0	0	0	0	0	0	0	0	0	0	0	0	0	0	0	0	0	0	0	0	0	0	0
5604.63	1	NaN	0	0	0.0333333			0	0	0	0	0	0	0	0	0	0	0	0	0	0	0	0	0	0	0	0	0	0	0	0	0	0	0	0	0	0	0	0	0	0	0	0	0	0	0	0	0	0
6420.99	1	NaN	0	0.0344828	0.0333333			0	0	0	0	0	0	0	0	0	0	0	0	0	0	0	0	0	0	0	0	0	0	0	100	0	0	0	0	0	0	0	0	0	0	0	0	0	0	0	0	0	0
3094.67	1	NaN	0.0333333	0.103448	0.0666667			0	0	0	100	0	0	0	0	0	0	0	0	0	0	0	0	0	0	100	0	0	0	0	100	0	0	0	0	0	0	0	100	0	0	0	0	0	0	0	0	0	0
3723.42	1	NaN	0.0333333	0.0689655	0.0666667			0	0	0	0	0	0	0	0	0	0	100	0	0	0	0	0	0	100	0	100	0	0	0	0	0	0	0	0	0	0	0	0	0	0	0	0	0	0	0	0	0	0
7603.63	1	NaN	0.0333333	0.103448	0.0666667			100	0	0	0	0	0	0	0	0	0	0	0	0	0	0	0	0	0	0	0	0	0	0	0	0	0	0	0	0	100	0	100	0	0	100	0	0	0	0	0	0	0
10375.4	1	NaN	0.1	0.172414	0.2			0	100	0	0	0	0	0	0	100	100	0	0	0	0	0	0	0	100	100	0	0	0	0	0	0	100	0	0	0	100	0	0	0	100	0	0	0	0	0	100	100	100
4241.23	1	NaN	0.133333	0.275862	0.266667			0	0	0	0	100	0	0	100	0	0	100	0	100	100	0	100	100	100	0	100	0	100	100	100	0	0	0	0	0	0	0	0	0	0	0	0	0	0	0	0	0	0
7792.25	1	NaN	0.166667	0.344828	0.3			0	0	0	0	100	100	100	0	0	0	0	100	100	0	100	0	0	0	0	100	100	0	100	0	0	100	0	0	100	0	100	0	100	100	0	100	100	100	0	0	0	0
3339.37	1	NaN	0.333333	0.655172	0.6			100	100	100	100	0	100	100	100	100	100	0	100	0	100	100	0	100	0	100	100	100	0	0	100	100	100	100	100	100	100	100	100	100	100	100	100	100	100	100	100	100	100
3258.55	1	NaN	0.433333	0.793103	0.733333			100	100	100	100	100	100	100	100	100	100	100	100	100	100	100	100	100	100	100	100	100	100	100	100	100	100	100	100	100	100	100	100	100	100	100	100	100	100	100	100	100	100
3671.18	1	NaN	0.433333	0.758621	0.733333			100	100	100	100	100	100	100	100	100	100	100	100	100	100	100	100	100	100	100	100	100	100	0	100	100	100	100	100	100	100	100	100	100	100	100	100	100	100	100	100	100	100
4550.1	1	NaN	0.433333	0.758621	0.733333			100	100	100	100	100	100	100	100	100	100	100	100	100	100	100	100	100	100	100	100	100	100	100	100	100	100	100	100	100	100	100	0	100	100	100	100	100	100	100	100	100	100
5399.36	1	NaN	0.433333	0.758621	0.733333			100	100	100	100	100	100	100	100	100	100	100	100	100	100	100	100	100	100	0	100	100	100	100	100	100	100	100	100	100	100	100	100	100	100	100	100	100	100	100	100	100	100
5933.36	1	NaN	0.433333	0.793103	0.733333			100	100	100	100	100	100	100	100	100	100	100	100	100	100	100	100	100	100	100	100	100	100	100	100	100	100	100	100	100	100	100	100	100	100	100	100	100	100	100	100	100	100
10618.4	1	NaN	0.433333	0.793103	0.733333			100	100	100	100	100	100	100	100	100	100	100	100	100	100	100	100	100	100	100	100	100	100	100	100	100	100	100	100	100	100	100	100	100	100	100	100	100	100	100	100	100	100
11863.2	1	NaN	0.433333	0.793103	0.733333			100	100	100	100	100	100	100	100	100	100	100	100	100	100	100	100	100	100	100	100	100	100	100	100	100	100	100	100	100	100	100	100	100	100	100	100	100	100	100	100	100	100
13639.3	1	NaN	0.433333	0.758621	0.733333			100	100	100	100	100	100	100	100	100	100	100	100	100	100	100	100	100	100	100	100	100	100	100	100	100	100	100	100	100	100	100	0	100	100	100	100	100	100	100	100	100	100
2701.17	1	NaN	0.433333	0.758621	0.766667			100	100	100	100	100	100	100	100	100	100	100	100	100	100	100	100	100	100	100	100	100	100	100	0	100	100	100	100	100	100	100	100	100	100	100	100	100	100	100	100	100	100
3458.13	1	NaN	0.433333	0.758621	0.766667			100	100	100	100	100	100	100	100	100	100	100	100	100	100	100	100	100	100	100	100	100	0	100	100	100	100	100	100	100	100	100	100	100	100	100	100	100	100	100	100	100	100
5175.31	1	NaN	0.433333	0.758621	0.766667			100	100	100	100	100	100	100	100	100	100	100	100	100	100	100	100	100	100	100	100	0	100	100	100	100	100	100	100	100	100	100	100	100	100	100	100	100	100	100	100	100	100
3948.89	NaN	NaN	0.433333	0.793103	0.766667			100	100	100	100	100	100	100	100	100	100	100	100	100	100	100	100	100	100	100	100	100	100	100	100	100	100	100	100	100	100	100	100	100	100	100	100	100	100	100	100	100	100
5311.58	NaN	NaN	0.433333	0.793103	0.766667			100	100	100	100	100	100	100	100	100	100	100	100	100	100	100	100	100	100	100	100	100	100	100	100	100	100	100	100	100	100	100	100	100	100	100	100	100	100	100	100	100	100
5506.63	NaN	NaN	0.433333	0.793103	0.766667			100	100	100	100	100	100	100	100	100	100	100	100	100	100	100	100	100	100	100	100	100	100	100	100	100	100	100	100	100	100	100	100	100	100	100	100	100	100	100	100	100	100
5658.06	NaN	NaN	0.433333	0.793103	0.766667			100	100	100	100	100	100	100	100	100	100	100	100	100	100	100	100	100	100	100	100	100	100	100	100	100	100	100	100	100	100	100	100	100	100	100	100	100	100	100	100	100	100
6822.13	NaN	NaN	0.433333	0.793103	0.766667			100	100	100	100	100	100	100	100	100	100	100	100	100	100	100	100	100	100	100	100	100	100	100	100	100	100	100	100	100	100	100	100	100	100	100	100	100	100	100	100	100	100
9768.39	NaN	NaN	0.433333	0.793103	0.766667			100	100	100	100	100	100	100	100	100	100	100	100	100	100	100	100	100	100	100	100	100	100	100	100	100	100	100	100	100	100	100	100	100	100	100	100	100	100	100	100	100	100
11010.3	NaN	NaN	0.433333	0.793103	0.766667			100	100	100	100	100	100	100	100	100	100	100	100	100	100	100	100	100	100	100	100	100	100	100	100	100	100	100	100	100	100	100	100	100	100	100	100	100	100	100	100	100	100
[truncated: 17 more columns]

## Sheet: Muscle Genenetics
			frequency of a certain peak					Southern haplogroup													Gobio sp1																							Gobio obtusirostris
Peak	p-value	q-value	Southern	G sp1	Gobt		inidvidual codes	EGY21	EGY22	R11	R12	R13	R14	R15	R16	R21	R22	R25	R26	R27	T11	T12	T13	T14	T15	T16	T22	T23	T24	T25	T26	U11	U12	U13	U14	U15	U16	U21	U22	U23	U24	U25	U26	EGY11	EGY12	EGY13	EGY14	EGY15	EGY16
2032.88	0	NaN	0.615385	0	0.0434783			0	0	0	100	100	100	100	0	100	0	100	100	100	0	0	0	0	0	0	0	0	0	0	0	0	0	0	0	0	0	0	0	0	0	0	0	0	100	0	0	0	0
2743.64	0	NaN	0.692308	0.0434783	0.217391			0	0	0	100	100	100	100	0	100	100	100	100	100	0	0	0	0	0	0	0	0	0	0	0	0	100	0	0	0	0	0	0	0	0	0	0	0	0	0	0	0	100
3637.46	0	NaN	0.538462	0	0.0869565			0	0	0	100	100	100	100	0	0	0	100	100	100	0	0	0	0	0	0	0	0	0	0	0	0	0	0	0	0	0	0	0	0	0	0	0	0	0	0	0	0	0
2871.1	0.0002	NaN	0.538462	0.0434783	0.0869565			0	0	0	100	100	100	100	100	100	0	100	0	0	0	0	0	0	0	0	0	0	0	100	0	0	0	0	0	0	0	0	0	0	0	0	0	100	0	0	0	0	0
3529.73	0.0017	NaN	0.538462	0.217391	0.0434783			0	0	0	100	100	100	100	0	100	0	100	0	100	100	100	0	100	0	0	0	100	0	0	0	0	0	0	100	0	0	0	0	0	0	0	0	0	0	0	0	0	0
16341.2	0.0024	NaN	0.923077	0.565217	0.956522			100	100	100	100	100	100	100	100	100	100	100	100	0	0	0	0	0	0	0	0	100	100	100	0	100	100	100	0	100	100	100	0	100	100	100	100	100	0	100	100	100	100
5583.42	0.0026	NaN	0.153846	0	0.391304			100	100	0	0	0	0	0	0	0	0	0	0	0	0	0	0	0	0	0	0	0	0	0	0	0	0	0	0	0	0	0	0	0	0	0	0	100	100	0	100	100	100
5619.74	0.0049	NaN	0.230769	0.391304	0			0	0	0	0	0	100	0	0	0	100	0	100	0	0	0	0	0	0	0	0	0	0	100	0	0	0	0	100	100	0	100	100	100	100	100	100	0	0	0	0	0	0
7480.91	0.0049	NaN	0	0	0.26087			0	0	0	0	0	0	0	0	0	0	0	0	0	0	0	0	0	0	0	0	0	0	0	0	0	0	0	0	0	0	0	0	0	0	0	0	0	0	100	100	100	0
4913.22	0.0057	NaN	1	0.565217	0.826087			100	100	100	100	100	100	100	100	100	100	100	100	100	0	0	0	100	0	0	0	100	0	100	100	0	0	100	0	100	100	100	100	100	100	100	100	100	0	100	100	100	100
5751.86	0.0068	NaN	0.923077	0.434783	0.73913			100	100	100	100	100	100	100	100	100	100	100	100	0	0	0	0	0	0	0	0	0	100	0	0	100	100	0	0	100	100	100	0	100	100	100	100	0	0	100	100	100	100
2194.81	0.007	NaN	0.307692	0	0.0434783			0	0	0	0	0	100	100	0	0	0	100	0	100	0	0	0	0	0	0	0	0	0	0	0	0	0	0	0	0	0	0	0	0	0	0	0	100	0	0	0	0	0
11760.3	0.008	NaN	0.230769	0	0			0	0	0	0	100	0	0	100	0	0	100	0	0	0	0	0	0	0	0	0	0	0	0	0	0	0	0	0	0	0	0	0	0	0	0	0	0	0	0	0	0	0
6386.88	0.0082	NaN	0.153846	0.304348	0			0	0	0	100	0	100	0	0	0	0	0	0	0	100	100	0	100	0	0	0	0	0	100	100	0	0	0	0	0	0	0	0	100	100	0	0	0	0	0	0	0	0
5449.45	0.0097	NaN	0.230769	0.478261	0.0869565			0	100	0	0	0	100	0	0	0	100	0	0	0	100	0	0	100	0	100	0	100	100	100	100	0	0	0	0	100	0	0	0	100	0	100	100	0	0	0	0	0	0
11496.6	0.0101	NaN	0.923077	0.478261	0.782609			100	100	100	100	100	100	100	100	100	100	100	100	0	0	0	0	0	0	0	0	100	100	0	0	100	100	0	0	100	100	100	0	100	100	100	100	0	0	100	100	100	100
2948.67	0.0134	NaN	0.307692	0.0869565	0			0	0	0	0	0	100	100	0	0	0	100	0	100	100	0	0	0	0	100	0	0	0	0	0	0	0	0	0	0	0	0	0	0	0	0	0	0	0	0	0	0	0
2805.09	0.0154	NaN	0.538462	0.130435	0.173913			0	0	0	100	100	100	100	0	0	0	100	100	100	0	0	0	0	0	0	0	0	0	0	0	0	100	0	0	0	0	100	0	0	100	0	0	0	100	0	0	100	0
3021.09	0.0208	NaN	0.307692	0.0434783	0.0434783			0	0	100	0	0	100	100	100	0	0	0	0	0	0	0	0	0	0	0	0	0	0	0	100	0	0	0	0	0	0	0	0	0	0	0	0	0	100	0	0	0	0
5903.74	0.0308	NaN	0.230769	0	0.0434783			0	0	100	0	100	0	0	100	0	0	0	0	0	0	0	0	0	0	0	0	0	0	0	0	0	0	0	0	0	0	0	0	0	0	0	0	0	0	0	0	0	0
2057.23	0.0331	NaN	0	0.26087	0.0434783			0	0	0	0	0	0	0	0	0	0	0	0	0	100	100	0	0	0	100	100	0	0	0	0	0	0	0	0	0	100	0	0	0	100	0	0	100	0	0	0	0	0
9572.05	0.0331	NaN	0	0.26087	0.0434783			0	0	0	0	0	0	0	0	0	0	0	0	0	100	0	0	0	0	0	0	0	0	100	0	0	0	100	0	100	0	0	0	100	0	0	100	0	0	0	0	100	0
3336.98	0.0407	NaN	0.769231	0.956522	0.652174			100	100	0	100	100	100	100	100	0	100	0	100	100	100	100	100	100	100	100	100	100	0	100	100	100	100	100	100	100	100	100	100	100	100	100	100	0	0	100	0	100	100
2259.26	0.0437	NaN	0.153846	0	0			0	0	100	0	0	0	0	0	100	0	0	0	0	0	0	0	0	0	0	0	0	0	0	0	0	0	0	0	0	0	0	0	0	0	0	0	0	0	0	0	0	0
7093.95	0.0527	NaN	0	0.347826	0.26087			0	0	0	0	0	0	0	0	0	0	0	0	0	100	100	0	100	0	0	0	100	0	0	100	0	0	0	100	0	0	0	100	0	0	0	100	100	100	100	0	0	0
2370.66	0.0572	NaN	0.461538	0.565217	0.217391			0	0	0	0	100	100	100	100	0	0	100	0	100	100	100	0	0	0	100	0	0	0	0	0	100	100	100	100	100	0	100	100	100	100	100	0	100	0	100	100	100	0
5088.28	0.0572	NaN	0.538462	0.173913	0.26087			100	100	0	0	100	100	100	100	0	0	100	0	0	100	0	0	0	0	0	0	0	0	0	0	0	0	100	0	0	0	100	100	0	0	0	0	0	100	0	100	100	100
3393.57	0.0582	NaN	0.461538	0.826087	0.73913			100	0	0	100	0	100	100	0	100	100	0	0	0	100	100	100	100	100	100	0	100	100	100	0	0	100	100	0	100	100	100	100	100	100	100	100	0	0	0	100	100	100
5980.18	0.0651	NaN	0	0.0869565	0.26087			0	0	0	0	0	0	0	0	0	0	0	0	0	0	0	0	0	0	0	0	0	0	100	100	0	0	0	0	0	0	0	0	0	0	0	0	0	0	0	0	100	0
4546.24	0.0656	NaN	0	0.304348	0.347826			0	0	0	0	0	0	0	0	0	0	0	0	0	0	0	100	100	0	0	0	0	100	0	0	0	0	100	0	100	0	0	0	0	100	100	0	0	0	0	100	100	0
9166.35	0.0746	NaN	0.307692	0.478261	0.695652			100	0	100	100	0	0	0	100	0	0	0	0	0	100	0	0	100	100	0	0	100	100	0	0	0	0	100	0	0	100	100	0	100	0	100	100	0	0	100	0	100	100
2533.57	0.0855	NaN	0.461538	0.217391	0.130435			0	100	0	0	0	100	0	0	100	100	100	0	100	100	0	0	0	0	100	0	0	0	0	0	100	0	100	0	0	0	100	0	0	0	0	0	100	100	0	0	0	0
10895.4	0.0878	NaN	0.923077	0.73913	0.956522			100	100	100	100	100	100	100	100	100	100	100	100	0	100	0	0	100	0	0	0	100	100	100	100	100	100	100	0	100	100	100	100	100	100	100	100	100	0	100	100	100	100
11369.8	0.0878	NaN	0.846154	0.565217	0.826087			100	100	100	100	100	0	100	100	100	100	100	100	0	0	0	0	100	0	0	0	100	100	0	0	100	100	100	0	100	100	100	0	100	100	100	100	100	0	100	100	100	100
5840.57	0.1047	NaN	0.461538	0.130435	0.304348			0	0	100	0	100	100	0	100	0	100	100	0	0	100	0	0	0	0	0	0	0	0	0	0	0	0	0	0	0	0	100	0	0	0	100	0	0	0	100	0	0	0
4465.6	0.1058	NaN	0.923077	0.608696	0.782609			100	0	100	100	100	100	100	100	100	100	100	100	100	0	100	0	100	0	0	0	100	0	100	0	0	0	100	100	100	100	100	100	100	100	100	100	100	100	100	100	100	100
3457.1	0.1116	NaN	0.615385	0.913043	0.826087			100	100	100	100	100	100	100	0	0	0	0	100	0	100	100	100	100	100	100	100	100	0	100	100	100	100	100	100	100	100	100	100	100	100	0	100	0	0	100	0	100	100
3131.2	0.13	NaN	0.461538	0.782609	0.565217			100	100	0	0	0	100	0	100	0	0	0	100	100	100	100	100	100	100	0	0	100	100	100	100	100	100	100	0	100	0	100	100	100	100	0	100	0	0	0	0	100	100
9926.93	0.1371	NaN	0.0769231	0.347826	0.391304			0	100	0	0	0	0	0	0	0	0	0	0	0	0	0	0	100	100	0	0	0	100	0	0	0	0	100	0	100	0	100	0	0	0	100	100	0	100	0	100	100	0
5170.82	0.1422	NaN	0.0769231	0.173913	0.347826			0	0	0	0	0	100	0	0	0	0	0	0	0	0	0	100	0	0	0	0	0	0	0	0	0	0	0	0	0	0	100	0	0	100	100	0	0	0	0	100	0	100
8164.48	0.1582	NaN	0.846154	0.913043	1			100	100	100	0	100	100	100	100	100	100	100	100	0	100	100	100	100	100	100	100	100	100	100	100	100	100	100	0	100	100	100	0	100	100	100	100	100	100	100	100	100	100
6538.62	0.1729	NaN	0.384615	0.130435	0.173913			0	0	100	0	0	100	0	100	0	100	0	100	0	0	0	0	0	0	0	0	0	0	0	0	0	0	0	0	0	0	0	0	100	100	100	0	0	0	0	0	100	0
6261.75	0.1766	NaN	0.615385	0.869565	0.826087			100	100	0	100	100	100	100	100	0	0	0	100	0	100	100	100	100	100	100	100	100	100	100	100	100	100	100	0	100	0	100	100	100	100	0	100	0	0	100	100	100	100
8067.78	0.2012	NaN	0.230769	0.0869565	0.0434783			0	100	100	0	0	0	0	0	0	100	0	0	0	100	100	0	0	0	0	0	0	0	0	0	0	0	0	0	0	0	0	0	0	0	0	0	0	0	0	0	0	0
8309.19	0.2215	NaN	0.153846	0	0.0434783			0	0	0	0	0	100	100	0	0	0	0	0	0	0	0	0	0	0	0	0	0	0	0	0	0	0	0	0	0	0	0	0	0	0	0	0	0	0	0	0	0	100
6211.34	0.2268	NaN	0.0769231	0	0			0	0	0	0	0	0	100	0	0	0	0	0	0	0	0	0	0	0	0	0	0	0	0	0	0	0	0	0	0	0	0	0	0	0	0	0	0	0	0	0	0	0
8898.83	0.2268	NaN	0.0769231	0	0			0	0	0	0	0	0	0	0	0	0	100	0	0	0	0	0	0	0	0	0	0	0	0	0	0	0	0	0	0	0	0	0	0	0	0	0	0	0	0	0	0	0
16411.1	0.2268	NaN	0.0769231	0	0			0	0	0	100	0	0	0	0	0	0	0	0	0	0	0	0	0	0	0	0	0	0	0	0	0	0	0	0	0	0	0	0	0	0	0	0	0	0	0	0	0	0
6816.83	0.2383	NaN	0.461538	0.73913	0.695652			100	100	0	0	0	0	0	100	100	0	100	100	0	0	0	100	100	100	100	0	100	100	100	100	100	100	100	0	100	100	100	0	0	100	100	100	100	100	100	100	100	100
4080.63	0.2456	NaN	0.769231	0.652174	0.869565			100	100	100	0	100	0	100	100	100	100	100	100	0	0	0	0	100	100	100	0	100	100	0	0	100	100	100	0	100	100	100	0	100	100	100	100	0	0	100	100	100	100
4036.7	0.252	NaN	0.0769231	0.130435	0			0	0	100	0	0	0	0	0	0	0	0	0	0	100	100	100	0	0	0	0	0	0	0	0	0	0	0	0	0	0	0	0	0	0	0	0	0	0	0	0	0	0
4173.84	0.2948	NaN	0.230769	0.0434783	0.173913			0	0	0	0	0	100	100	0	0	0	100	0	0	100	0	0	0	0	0	0	0	0	0	0	0	0	0	0	0	0	0	0	0	0	0	0	0	0	0	0	0	100
2626.28	0.3145	NaN	0.461538	0.217391	0.347826			0	0	0	0	0	100	100	100	0	0	100	100	100	0	0	0	0	0	0	0	0	0	0	0	0	100	0	100	0	0	100	0	0	100	100	0	100	0	0	0	100	0
9813.31	0.3494	NaN	0.461538	0.521739	0.304348			100	0	100	100	0	100	100	0	0	0	0	100	0	100	100	0	0	0	0	0	100	0	100	100	100	100	100	0	0	0	0	100	100	100	0	100	0	0	0	0	100	100
5504.93	0.3529	NaN	0	0.130435	0.173913			0	0	0	0	0	0	0	0	0	0	0	0	0	100	0	0	0	0	0	0	0	0	0	0	0	0	0	0	0	0	100	0	0	0	0	100	0	0	0	0	0	0
13715.2	0.3743	NaN	0.153846	0.26087	0.391304			0	100	100	0	0	0	0	0	0	0	0	0	0	100	0	0	0	100	0	0	0	100	0	0	0	0	100	0	0	0	100	0	0	0	0	100	0	0	0	100	0	100
6619.05	0.4042	NaN	0.0769231	0.26087	0.173913			0	100	0	0	0	0	0	0	0	0	0	0	0	0	0	0	100	100	0	0	0	0	0	0	0	0	100	0	100	0	0	0	0	0	100	100	0	100	0	100	0	0
3702.49	0.4206	NaN	0.0769231	0.0869565	0			0	0	0	0	0	0	0	0	0	0	100	0	0	100	0	0	0	0	100	0	0	0	0	0	0	0	0	0	0	0	0	0	0	0	0	0	0	0	0	0	0	0
2918.87	0.4355	NaN	0	0.130435	0.0434783			0	0	0	0	0	0	0	0	0	0	0	0	0	100	0	0	0	0	100	100	0	0	0	0	0	0	0	0	0	0	0	0	0	0	0	0	0	0	0	0	0	0
6878.49	0.4355	NaN	0	0.130435	0.0434783			0	0	0	0	0	0	0	0	0	0	0	0	0	0	0	0	0	0	0	0	0	100	0	0	0	0	100	0	0	0	0	0	0	0	0	100	0	0	0	0	0	0
2229.28	0.4512	NaN	0.153846	0.173913	0.0434783			0	0	0	0	0	100	0	0	100	0	0	0	0	100	0	0	0	0	100	100	0	0	0	0	0	100	0	0	0	0	0	0	0	0	0	0	0	100	0	0	0	0
3839.44	0.5099	NaN	0.384615	0.217391	0.217391			0	0	100	100	100	0	0	100	0	0	100	0	0	100	0	0	0	0	0	0	0	0	0	0	100	0	0	0	100	0	0	0	0	100	100	0	0	0	100	100	0	0
2456.21	0.5209	NaN	0.153846	0.0434783	0.0434783			0	0	0	0	0	100	100	0	0	0	0	0	0	0	0	0	0	0	0	0	0	0	0	0	0	0	0	0	0	0	100	0	0	0	0	0	0	100	0	0	0	0
2007.04	0.5821	NaN	0.153846	0.26087	0.130435			0	0	0	0	0	0	0	100	100	0	0	0	0	0	0	100	100	0	100	0	0	0	0	0	0	0	0	100	0	0	0	0	100	100	0	0	100	0	0	100	0	0
2132.21	0.6236	NaN	0.153846	0.0434783	0.0869565			0	0	0	0	0	0	0	0	100	0	0	0	100	0	0	0	0	0	0	0	0	0	0	0	0	0	0	0	0	0	0	0	0	100	0	0	100	0	0	0	0	0
8587.28	0.6236	NaN	0.846154	0.956522	0.913043			100	100	100	100	100	100	100	0	100	100	100	100	0	100	100	100	100	100	100	100	100	100	100	100	100	100	100	0	100	100	100	100	100	100	100	100	0	0	100	100	100	100
4750.38	0.6675	NaN	1	0.913043	0.913043			100	100	100	100	100	100	100	100	100	100	100	100	100	0	100	100	100	100	0	100	100	100	100	100	100	100	100	100	100	100	100	100	100	100	100	100	100	100	100	100	100	100
3933.33	0.6867	NaN	0.923077	0.956522	1			100	100	100	100	0	100	100	100	100	100	100	100	100	100	100	100	100	100	100	100	100	0	100	100	100	100	100	100	100	100	100	100	100	100	100	100	100	100	100	100	100	100
2341.08	0.6889	NaN	0.0769231	0.0434783	0			0	0	0	0	0	0	0	0	0	0	0	0	100	0	0	0	0	0	0	0	0	0	0	0	0	0	0	0	0	0	0	0	100	0	0	0	0	0	0	0	0	0
2847.88	0.6889	NaN	0.0769231	0.0434783	0			0	0	0	0	0	0	0	100	0	0	0	0	0	0	0	100	0	0	0	0	0	0	0	0	0	0	0	0	0	0	0	0	0	0	0	0	0	0	0	0	0	0
3074.4	0.6889	NaN	0.0769231	0.0434783	0			0	0	0	0	0	100	0	0	0	0	0	0	0	0	0	0	0	100	0	0	0	0	0	0	0	0	0	0	0	0	0	0	0	0	0	0	0	0	0	0	0	0
3220.4	0.6889	NaN	0.0769231	0	0.0434783			0	0	0	0	0	100	0	0	0	0	0	0	0	0	0	0	0	0	0	0	0	0	0	0	0	0	0	0	0	0	0	0	0	0	0	0	0	100	0	0	0	0
4998.65	0.6896	NaN	0.692308	0.73913	0.608696			100	100	100	100	100	100	100	0	0	0	100	100	0	100	100	100	100	100	0	0	100	0	100	100	100	100	100	0	0	0	100	100	100	100	100	100	0	100	100	0	100	100
5686.89	0.702	NaN	0.846154	0.826087	0.913043			100	0	100	100	100	0	100	100	100	100	100	100	100	100	100	100	100	100	100	100	100	100	0	0	100	100	100	0	100	100	100	0	100	100	100	100	100	0	100	100	100	100
9996.14	0.7379	NaN	0.692308	0.73913	0.826087			100	0	100	100	100	100	100	0	0	100	100	100	0	100	100	100	0	100	100	0	100	100	100	100	100	100	100	0	0	0	100	100	100	100	0	100	0	100	100	0	100	100
2415.48	0.7903	NaN	1	0.956522	0.913043			100	100	100	100	100	100	100	100	100	100	100	100	100	100	100	100	100	100	100	100	100	0	100	100	100	100	100	100	100	100	100	100	100	100	100	100	100	100	100	100	100	100
3788.39	0.8304	NaN	0.923077	0.869565	0.956522			100	100	100	100	100	100	100	100	100	100	100	100	0	100	100	100	0	100	100	100	100	100	100	100	100	100	100	0	100	0	100	100	100	100	100	100	100	100	100	100	100	100
6056.05	0.8333	NaN	0.0769231	0.0434783	0.130435			0	100	0	0	0	0	0	0	0	0	0	0	0	0	0	0	0	0	0	0	0	0	0	0	0	0	0	0	0	0	0	0	0	0	0	100	0	0	0	0	100	0
6675.32	0.8381	NaN	0.615385	0.695652	0.608696			100	100	0	100	100	100	100	100	0	0	0	100	0	100	100	100	0	100	100	100	100	0	100	100	100	100	0	100	0	0	100	100	100	100	0	0	0	0	100	0	100	100
2690.32	0.8918	NaN	0.0769231	0.130435	0.173913			0	0	0	0	0	0	0	0	0	0	0	0	100	0	0	0	0	100	0	0	100	0	0	0	100	0	0	0	0	0	0	0	0	0	0	0	100	100	100	0	0	0
7040.98	0.8999	NaN	0.230769	0.173913	0.130435			100	0	0	0	0	100	100	0	0	0	0	0	0	0	0	0	100	0	0	0	0	0	100	0	0	0	0	0	0	0	0	100	0	100	0	0	0	0	0	0	0	0
7566.59	0.9289	NaN	0.307692	0.26087	0.347826			100	100	0	0	0	100	0	0	0	0	0	100	0	100	100	0	0	100	0	0	100	0	100	100	0	0	0	0	0	0	0	0	0	0	0	0	0	0	0	0	100	100
2097.56	1	NaN	0.0769231	0.0869565	0.130435			0	0	0	0	0	0	0	0	100	0	0	0	0	0	0	0	0	100	0	0	0	0	0	0	0	0	0	0	0	0	0	100	0	0	0	0	0	100	0	0	0	0
2162.08	1	NaN	0	0	0.0434783			0	0	0	0	0	0	0	0	0	0	0	0	0	0	0	0	0	0	0	0	0	0	0	0	0	0	0	0	0	0	0	0	0	0	0	0	0	100	0	0	0	0
2305.66	1	NaN	1	1	0.956522			100	100	100	100	100	100	100	100	100	100	100	100	100	100	100	100	100	100	100	100	100	100	100	100	100	100	100	100	100	100	100	100	100	100	100	100	100	100	100	100	100	100
2494.8	1	NaN	0	0.0434783	0			0	0	0	0	0	0	0	0	0	0	0	0	0	0	0	0	0	0	0	0	0	0	0	0	0	0	0	100	0	0	0	0	0	0	0	0	0	0	0	0	0	0
2576.78	1	NaN	0.0769231	0.0434783	0.0434783			0	0	0	0	0	0	0	0	0	0	0	0	100	0	0	0	0	0	0	0	0	0	0	0	0	0	0	100	0	0	0	0	0	0	0	0	0	100	0	0	0	0
3186.68	1	NaN	0	0	0.0434783			0	0	0	0	0	0	0	0	0	0	0	0	0	0	0	0	0	0	0	0	0	0	0	0	0	0	0	0	0	0	0	0	0	0	0	0	0	0	0	0	0	0
3266.4	1	NaN	0.153846	0.130435	0.130435			0	0	0	100	0	100	0	0	0	0	0	0	0	0	0	0	0	0	0	0	0	0	0	0	100	0	100	0	0	0	0	0	100	0	0	0	0	100	0	0	0	0
4242.22	1	NaN	0	0	0.0434783			0	0	0	0	0	0	0	0	0	0	0	0	0	0	0	0	0	0	0	0	0	0	0	0	0	0	0	0	0	0	0	0	0	0	0	0	0	0	0	0	0	0
4295.3	1	NaN	0.923077	0.956522	0.956522			100	100	100	100	100	100	100	100	100	100	100	100	0	100	100	100	100	100	100	100	100	100	100	100	100	100	100	0	100	100	100	100	100	100	100	100	100	0	100	100	100	100
4383.41	1	NaN	0.153846	0.130435	0.130435			0	0	0	0	0	100	100	0	0	0	0	0	0	0	0	0	0	0	0	0	0	0	0	0	0	0	0	100	0	0	100	0	0	0	100	0	100	100	0	0	0	0
7157.38	1	NaN	0	0	0.0434783			0	0	0	0	0	0	0	0	0	0	0	0	0	0	0	0	0	0	0	0	0	0	0	0	0	0	0	0	0	0	0	0	0	0	0	0	0	0	0	0	0	0
7864.2	1	NaN	1	0.956522	1			100	100	100	100	100	100	100	100	100	100	100	100	100	100	100	100	100	100	100	100	100	0	100	100	100	100	100	100	100	100	100	100	100	100	100	100	100	100	100	100	100	100
9389.43	1	NaN	0	0.0434783	0			0	0	0	0	0	0	0	0	0	0	0	0	0	0	0	0	0	0	0	0	0	0	100	0	0	0	0	0	0	0	0	0	0	0	0	0	0	0	0	0	0	0
10300.3	1	NaN	0	0	0.0434783			0	0	0	0	0	0	0	0	0	0	0	0	0	0	0	0	0	0	0	0	0	0	0	0	0	0	0	0	0	0	0	0	0	0	0	0	0	0	0	0	0	0
19858	1	NaN	0.0769231	0.0869565	0.130435			0	100	0	0	0	0	0	0	0	0	0	0	0	0	0	0	100	0	0	0	0	0	0	0	0	0	0	0	0	0	0	0	0	0	100	0	0	0	0	100	0	0
4618.42	NaN	NaN	1	1	1			100	100	100	100	100	100	100	100	100	100	100	100	100	100	100	100	100	100	100	100	100	100	100	100	100	100	100	100	100	100	100	100	100	100	100	100	100	100	100	100	100	100
4836.17	NaN	NaN	1	1	1			100	100	100	100	100	100	100	100	100	100	100	100	100	100	100	100	100	100	100	100	100	100	100	100	100	100	100	100	100	100	100	100	100	100	100	100	100	100	100	100	100	100
5386.95	NaN	NaN	1	1	1			100	100	100	100	100	100	100	100	100	100	100	100	100	100	100	100	100	100	100	100	100	100	100	100	100	100	100	100	100	100	100	100	100	100	100	100	100	100	100	100	100	100
6736.58	NaN	NaN	1	1	1			100	100	100	100	100	100	100	100	100	100	100	100	100	100	100	100	100	100	100	100	100	100	100	100	100	100	100	100	100	100	100	100	100	100	100	100	100	100	100	100	100	100
8971.61	NaN	NaN	1	1	1			100	100	100	100	100	100	100	100	100	100	100	100	100	100	100	100	100	100	100	100	100	100	100	100	100	100	100	100	100	100	100	100	100	100	100	100	100	100	100	100	100	100
13454	NaN	NaN	1	1	1			100	100	100	100	100	100	100	100	100	100	100	100	100	100	100	100	100	100	100	100	100	100	100	100	100	100	100	100	100	100	100	100	100	100	100	100	100	100	100	100	100	100
[truncated: 17 more columns]

## Sheet: BrainPOP
			frequency of a certain peak							Pop1											Pop2												Pop3												Pop4
Peak	p-value	q-value	Pop1	Pop2	Pop3	Pop4	Pop5		inidvidual codes	T11	T12	T13	T14	T15	T16	T22	T23	T24	T25	T26	U11	U12	U13	U14	U15	U16	U21	U22	U23	U24	U25	U26	K11	K12	K13	K14	K15	K16	K21	K22	K23	K24	K25	K26	R11	R12	R13	R14	R15
3033.12	0	0	0.0833333	0.5	0.333333	1	0			0	100	0	0	0	0	0	0	0	0	0	100	100	0	0	100	0	0	0	100	100	0	100	0	0	0	0	0	0	0	100	100	100	100	0	100	100	100	100	100
4838.22	0	0	0.0833333	0.916667	0.416667	0.416667	0.916667			0	0	0	0	0	100	0	0	0	0	0	100	0	100	100	100	100	100	100	100	100	100	100	0	0	0	100	0	0	100	100	100	0	100	0	0	100	0	0	0
6262.39	0	0	0.25	1	0.5	0.916667	0.916667			0	100	0	0	0	100	0	100	0	0	0	100	100	100	100	100	100	100	100	100	100	100	100	0	0	100	0	100	0	0	100	100	100	100	0	100	100	100	100	100
6917.31	0	0	0.0833333	0.166667	0	0.666667	0			0	0	0	0	0	100	0	0	0	0	0	0	0	100	0	0	100	0	0	0	0	0	0	0	0	0	0	0	0	0	0	0	0	0	0	100	100	0	100	0
7152.26	0	0	0.333333	1	0.583333	0.916667	1			0	100	0	100	0	100	0	100	0	0	0	100	100	100	100	100	100	100	100	100	100	100	100	0	0	100	0	100	0	100	100	100	100	100	0	100	100	100	100	100
7865.8	0	0	0.166667	0.916667	0.75	0.833333	0.916667			0	100	0	0	0	100	0	0	0	0	0	100	0	100	100	100	100	100	100	100	100	100	100	100	100	0	100	100	0	100	100	100	100	100	0	100	100	0	100	100
4285.29	0.0002	0.00374286	0.25	1	0.666667	0.75	1			0	100	0	0	0	100	0	100	0	0	0	100	100	100	100	100	100	100	100	100	100	100	100	100	0	100	100	0	0	100	100	100	100	100	0	100	100	100	100	100
2576.04	0.0003	0.00436667	0.0833333	0.25	0.583333	0.666667	0.916667			0	0	0	0	0	100	0	0	0	0	0	0	0	100	0	0	100	0	100	0	0	0	0	100	100	0	0	0	0	100	100	100	100	100	0	0	100	0	0	100
13456.6	0.0003	0.00436667	0.666667	0.833333	0.25	0.25	0.166667			100	100	100	100	0	100	100	100	0	100	0	100	100	100	100	100	100	100	0	100	100	0	100	0	0	0	0	100	0	0	100	0	0	100	0	100	100	0	0	0
3861.35	0.0005	0.00545833	0.0833333	0.833333	0.416667	0.833333	0.666667			0	0	0	0	0	100	0	0	0	0	0	100	0	100	100	100	100	0	100	100	100	100	100	0	0	0	0	100	0	100	100	100	100	0	0	100	100	0	100	100
4007.23	0.0005	0.00545833	0	0	0	0.416667	0			0	0	0	0	0	0	0	0	0	0	0	0	0	0	0	0	0	0	0	0	0	0	0	0	0	0	0	0	0	0	0	0	0	0	0	0	100	0	0	100
4633.38	0.0005	0.00545833	0.25	1	0.666667	0.833333	0.916667			0	100	0	0	0	100	0	100	0	0	0	100	100	100	100	100	100	100	100	100	100	100	100	0	0	100	100	100	0	100	100	100	100	100	0	100	100	0	100	100
6676.91	0.0008	0.00748571	0.0833333	0.666667	0.166667	0.583333	0.75			0	0	0	0	0	100	0	0	0	0	0	100	100	100	100	0	0	100	100	0	0	100	100	0	0	0	0	0	0	0	100	100	0	0	0	0	100	0	0	100
12759.3	0.0008	0.00748571	0.333333	0.833333	0.416667	1	0.916667			0	100	0	100	0	100	0	100	0	0	0	100	100	100	100	100	100	100	0	100	100	0	100	0	0	100	0	0	0	0	100	100	100	100	0	100	100	100	100	100
3382.12	0.0009	0.00786	0.25	0.916667	0.416667	0.916667	0.75			0	100	0	0	0	100	0	100	0	0	0	100	100	100	100	100	100	0	100	100	100	100	100	0	0	0	0	0	0	100	100	100	100	100	0	100	100	100	100	100
3458.46	0.001	0.0081875	0.416667	1	0.833333	1	0.916667			0	100	0	100	0	100	0	100	0	0	100	100	100	100	100	100	100	100	100	100	100	100	100	100	100	100	100	100	0	100	100	100	100	100	0	100	100	100	100	100
10006.1	0.0011	0.00847647	0.166667	0.75	0.333333	0.583333	0.916667			0	100	0	0	0	100	0	0	0	0	0	100	0	100	100	100	100	0	100	100	100	0	100	0	0	0	0	100	0	0	100	100	100	0	0	100	0	100	0	100
6381.17	0.0015	0.0109167	0.416667	1	0.666667	1	0.916667			0	100	0	100	0	100	100	100	0	0	0	100	100	100	100	100	100	100	100	100	100	100	100	100	0	100	0	100	0	100	100	100	100	100	0	100	100	100	100	100
8327.61	0.0025	0.0172368	0.333333	0.583333	0.5	1	0.25			0	100	100	0	0	0	100	100	0	0	0	100	100	100	100	0	0	0	0	100	100	0	100	0	0	100	0	100	0	0	100	100	100	100	0	100	100	100	100	100
7085.75	0.003	0.01965	0.0833333	0.333333	0.416667	0.833333	0.25			0	0	0	0	0	100	0	0	0	0	0	0	0	0	100	0	0	0	100	0	0	100	100	0	0	0	0	100	0	0	100	100	100	100	0	100	100	100	0	100
2066.78	0.004	0.0249524	0.0833333	0.166667	0.416667	0.0833333	0.666667			0	0	0	0	0	100	0	0	0	0	0	0	0	100	0	0	0	0	100	0	0	0	0	0	0	0	0	0	0	0	100	100	100	100	100	0	0	0	0	0
6065.8	0.0049	0.0291773	0.333333	0.916667	0.666667	1	0.583333			0	100	100	0	0	100	0	100	0	0	0	100	100	100	100	100	100	0	100	100	100	100	100	100	0	100	0	100	0	100	100	100	100	100	0	100	100	100	100	100
2417.49	0.0059	0.0336043	0.0833333	0.333333	0.25	0.166667	0.75			0	0	0	0	0	100	0	0	0	0	0	0	0	100	100	100	0	0	0	0	100	0	0	0	0	0	0	0	0	0	0	100	100	100	0	0	0	0	0	0
9395.34	0.0063	0.0343875	0.0833333	0.166667	0.0833333	0.0833333	0.583333			0	0	0	0	0	100	0	0	0	0	0	0	0	0	0	0	100	0	100	0	0	0	0	0	0	0	0	0	0	0	100	0	0	0	0	0	0	0	0	0
6739.84	0.0073	0.038252	0.75	1	0.583333	1	0.583333			100	100	100	100	0	100	100	100	0	100	100	100	100	100	100	100	100	100	100	100	100	100	100	100	0	100	100	100	0	0	100	0	100	100	0	100	100	100	100	100
4885.32	0.0144	0.0725538	0.833333	0.833333	1	1	0.583333			100	100	100	100	100	0	100	100	100	100	100	100	100	100	100	100	0	100	0	100	100	100	100	100	100	100	100	100	100	100	100	100	100	100	100	100	100	100	100	100
9575.13	0.017	0.0824815	0.416667	1	0.666667	0.916667	0.666667			0	100	0	0	100	100	100	100	0	0	0	100	100	100	100	100	100	100	100	100	100	100	100	0	0	100	0	100	100	100	100	100	100	100	0	100	100	100	100	100
2482.01	0.0195	0.0880862	0.166667	0.583333	0.5	0.833333	0.333333			0	100	0	0	0	100	0	0	0	0	0	100	100	0	0	100	0	0	0	100	100	100	100	0	100	0	0	0	0	100	100	100	100	100	0	100	100	0	100	100
8449.56	0.0195	0.0880862	0.833333	0.5	0.666667	0.916667	0.416667			100	100	100	100	100	0	100	100	100	100	100	0	100	100	100	0	0	100	0	100	100	0	0	100	0	100	0	100	100	100	100	0	100	100	0	100	100	100	100	100
3339.03	0.0226	0.0986867	0.0833333	0.583333	0.166667	0.5	0.583333			0	0	0	0	0	100	0	0	0	0	0	100	100	0	100	100	0	0	0	100	100	0	100	0	0	0	0	0	0	0	100	100	0	0	0	0	100	0	100	0
4967.33	0.0273	0.115365	0.416667	1	0.75	0.833333	0.833333			0	100	0	100	0	100	0	100	0	0	100	100	100	100	100	100	100	100	100	100	100	100	100	100	0	100	100	100	0	100	100	100	100	100	0	100	100	0	100	100
4255.59	0.0317	0.129772	0.333333	0	0.0833333	0.25	0			100	0	100	100	0	0	0	0	100	0	0	0	0	0	0	0	0	0	0	0	0	0	0	0	0	0	0	100	0	0	0	0	0	0	0	0	0	0	0	0
2302.82	0.0331	0.131397	0	0	0.25	0	0			0	0	0	0	0	0	0	0	0	0	0	0	0	0	0	0	0	0	0	0	0	0	0	0	100	0	0	0	0	0	100	0	0	0	100	0	0	0	0	0
7933.39	0.0418	0.1572	0.0833333	0	0	0.25	0			0	0	0	0	100	0	0	0	0	0	0	0	0	0	0	0	0	0	0	0	0	0	0	0	0	0	0	0	0	0	0	0	0	0	0	100	0	100	0	0
2889.04	0.042	0.1572	0	0.25	0.25	0.416667	0			0	0	0	0	0	0	0	0	0	0	0	0	0	0	0	0	100	0	100	0	0	100	0	0	0	0	0	0	0	0	100	100	100	0	0	0	100	0	0	0
5102.52	0.0505	0.183764	0.5	0.916667	0.75	0.833333	1			0	100	0	100	0	100	100	100	0	0	100	100	0	100	100	100	100	100	100	100	100	100	100	100	100	0	100	100	0	100	100	100	100	100	0	100	100	0	100	100
10156.9	0.0684	0.242173	0.0833333	0.333333	0	0.416667	0.166667			0	100	0	0	0	0	0	0	0	0	0	0	0	0	0	100	0	0	0	100	100	0	100	0	0	0	0	0	0	0	0	0	0	0	0	0	100	0	100	0
7443.95	0.0836	0.2882	0.75	0.583333	0.5	0.666667	0.25			100	100	100	100	100	0	100	100	0	100	100	100	100	0	100	100	0	0	0	100	100	0	100	100	0	100	0	0	100	0	100	0	100	100	0	100	100	100	100	100
3541.24	0.0881	0.295926	0.583333	0.5	0.916667	0.916667	0.666667			100	100	100	0	0	100	100	100	0	100	0	100	100	100	0	100	0	0	0	100	100	0	0	100	100	100	100	100	100	100	100	100	100	100	0	100	100	100	100	100
4699.01	0.0949	0.310798	0.0833333	0.166667	0.0833333	0.25	0.5			0	0	0	0	0	100	0	0	0	0	0	0	0	0	0	0	0	0	100	0	100	0	0	0	0	0	0	0	0	0	100	0	0	0	0	0	0	0	0	0
8090.99	0.0973	0.310885	0	0.166667	0.0833333	0.25	0.416667			0	0	0	0	0	0	0	0	0	0	0	0	0	0	100	100	0	0	0	0	0	0	0	0	0	0	0	0	0	0	0	0	0	100	0	0	0	0	0	100
2274.83	0.1103	0.315794	0	0	0.0833333	0	0.25			0	0	0	0	0	0	0	0	0	0	0	0	0	0	0	0	0	0	0	0	0	0	0	0	0	100	0	0	0	0	0	0	0	0	0	0	0	0	0	0
5756.38	0.1103	0.315794	0	0.0833333	0	0.25	0			0	0	0	0	0	0	0	0	0	0	0	0	0	0	0	0	0	0	0	0	0	100	0	0	0	0	0	0	0	0	0	0	0	0	0	100	0	0	0	0
6176.38	0.1103	0.315794	0	0	0	0.25	0.0833333			0	0	0	0	0	0	0	0	0	0	0	0	0	0	0	0	0	0	0	0	0	0	0	0	0	0	0	0	0	0	0	0	0	0	0	0	0	100	0	0
3138.01	0.1106	0.315794	0.166667	0.583333	0.5	0.5	0.75			0	100	0	0	0	100	0	0	0	0	0	100	0	100	0	100	100	0	100	0	100	0	100	0	100	0	0	0	0	100	100	100	100	100	0	100	100	0	0	0
2414.97	0.1128	0.315794	0.0833333	0.5	0.333333	0.5	0.166667			0	100	0	0	0	0	0	0	0	0	0	100	0	0	0	0	100	100	100	100	0	0	100	0	100	0	0	0	0	100	100	0	0	0	100	100	100	0	0	100
2063.49	0.1133	0.315794	0	0.0833333	0.333333	0.0833333	0.333333			0	0	0	0	0	0	0	0	0	0	0	0	0	0	0	0	100	0	0	0	0	0	0	100	100	100	0	0	0	100	0	0	0	0	0	0	0	0	0	0
8232.77	0.1174	0.320404	0.416667	0.25	0.416667	0.666667	0.166667			100	100	100	100	0	0	100	0	0	0	0	0	100	0	0	0	0	0	0	100	100	0	0	0	0	100	0	0	100	0	100	0	100	100	0	100	100	100	100	100
3949.03	0.144	0.38498	0.75	1	0.833333	1	1			100	100	100	100	100	100	100	100	0	100	0	100	100	100	100	100	100	100	100	100	100	100	100	100	0	100	100	100	100	100	100	100	100	100	0	100	100	100	100	100
3257.26	0.1519	0.397978	0.583333	0.833333	0.75	1	0.916667			100	100	100	100	0	0	100	100	100	0	0	100	100	100	0	100	0	100	100	100	100	100	100	100	0	100	0	100	100	100	100	100	100	100	0	100	100	100	100	100
9000.87	0.1576	0.404816	0.5	0.583333	0.166667	0.583333	0.333333			0	100	100	100	100	0	100	100	0	0	0	100	100	100	0	100	0	100	0	0	100	0	100	100	0	100	0	0	0	0	0	0	0	0	0	0	0	100	100	100
2613.66	0.1871	0.429364	0.0833333	0	0	0	0			0	0	0	0	0	100	0	0	0	0	0	0	0	0	0	0	0	0	0	0	0	0	0	0	0	0	0	0	0	0	0	0	0	0	0	0	0	0	0	0
9056.84	0.1871	0.429364	0.0833333	0	0	0	0			0	0	0	0	0	0	100	0	0	0	0	0	0	0	0	0	0	0	0	0	0	0	0	0	0	0	0	0	0	0	0	0	0	0	0	0	0	0	0	0
16122.7	0.1871	0.429364	0.0833333	0	0	0	0			0	0	0	0	0	0	100	0	0	0	0	0	0	0	0	0	0	0	0	0	0	0	0	0	0	0	0	0	0	0	0	0	0	0	0	0	0	0	0	0
2527.89	0.1901	0.429364	0	0	0.166667	0	0			0	0	0	0	0	0	0	0	0	0	0	0	0	0	0	0	0	0	0	0	0	0	0	0	100	0	0	0	0	0	0	0	0	0	100	0	0	0	0	0
2835.75	0.1901	0.429364	0	0	0.166667	0	0			0	0	0	0	0	0	0	0	0	0	0	0	0	0	0	0	0	0	0	0	0	0	0	0	0	0	100	0	0	0	0	100	0	0	0	0	0	0	0	0
4046.34	0.1901	0.429364	0	0	0	0	0.166667			0	0	0	0	0	0	0	0	0	0	0	0	0	0	0	0	0	0	0	0	0	0	0	0	0	0	0	0	0	0	0	0	0	0	0	0	0	0	0	0
7326.47	0.1901	0.429364	0	0	0	0.166667	0			0	0	0	0	0	0	0	0	0	0	0	0	0	0	0	0	0	0	0	0	0	0	0	0	0	0	0	0	0	0	0	0	0	0	0	0	0	0	0	0
8570.73	0.2033	0.451395	0.833333	1	0.833333	1	1			100	100	100	100	100	100	100	100	0	100	100	100	100	100	100	100	100	100	100	100	100	100	100	100	0	100	100	100	100	100	100	100	100	100	0	100	100	100	100	100
3805.5	0.229	0.499983	0.0833333	0.0833333	0.0833333	0.333333	0.333333			0	0	0	0	0	100	0	0	0	0	0	0	0	0	0	0	0	0	0	0	0	100	0	0	0	0	0	0	0	0	0	100	0	0	0	100	0	0	0	0
3179.87	0.2457	0.527651	0	0.0833333	0.25	0.0833333	0			0	0	0	0	0	0	0	0	0	0	0	0	0	0	0	100	0	0	0	0	0	0	0	0	100	0	0	0	0	0	100	100	0	0	0	0	0	0	0	100
2324.45	0.2903	0.612165	0.0833333	0.5	0.333333	0.25	0.416667			0	0	0	0	0	100	0	0	0	0	0	100	0	100	0	100	100	0	100	0	100	0	0	0	100	0	0	0	0	100	0	100	100	0	0	100	0	0	0	0
3576.61	0.2944	0.612165	0.0833333	0.25	0	0.0833333	0.25			0	0	0	0	0	100	0	0	0	0	0	100	0	0	0	100	0	0	0	0	0	0	100	0	0	0	0	0	0	0	0	0	0	0	0	0	0	0	0	0
4824.28	0.3039	0.617917	0.166667	0	0.0833333	0.0833333	0			0	0	0	0	100	0	0	0	0	0	100	0	0	0	0	0	0	0	0	0	0	0	0	0	0	0	0	100	0	0	0	0	0	0	0	0	0	100	0	0
6584.99	0.3066	0.617917	0.333333	0.416667	0.5	0.166667	0.166667			100	0	100	0	0	0	100	0	0	100	0	0	0	0	100	100	0	0	0	100	100	0	100	100	0	0	0	100	100	0	100	0	100	100	0	100	0	0	0	0
4172.06	0.3119	0.619074	0.166667	0.416667	0.333333	0.583333	0.25			0	100	0	0	0	100	0	0	0	0	0	0	100	0	0	100	0	0	0	100	100	0	100	0	0	0	0	0	0	0	100	100	100	100	0	0	100	0	100	0
5858.67	0.3333	0.651676	0.25	0.166667	0.5	0.166667	0.333333			0	0	0	0	100	0	100	100	0	0	0	0	0	0	100	0	0	0	0	0	100	0	0	100	0	100	0	100	0	0	100	0	100	100	0	100	0	0	0	0
3671.17	0.3474	0.669256	0.75	0.916667	0.833333	1	1			100	100	100	100	100	100	100	100	100	0	0	100	100	100	100	100	100	100	0	100	100	100	100	100	0	100	0	100	100	100	100	100	100	100	100	100	100	100	100	100
4081.51	0.3687	0.699996	0.333333	0.583333	0.416667	0.75	0.583333			100	100	100	0	0	0	0	100	0	0	0	100	100	0	100	100	0	0	0	100	100	0	100	0	0	100	0	100	0	0	100	0	100	100	0	0	100	100	0	100
4222.15	0.3814	0.713763	0.25	0	0.166667	0.166667	0.0833333			0	0	0	0	100	0	100	0	0	100	0	0	0	0	0	0	0	0	0	0	0	0	0	0	0	100	0	0	100	0	0	0	0	0	0	0	0	100	0	0
2952.84	0.4074	0.751682	0.0833333	0	0.166667	0	0.166667			0	0	0	0	0	100	0	0	0	0	0	0	0	0	0	0	0	0	0	0	0	0	0	0	100	0	0	0	0	0	0	100	0	0	0	0	0	0	0	0
7793.22	0.4482	0.765284	0.0833333	0.416667	0.25	0.166667	0.333333			0	0	0	0	0	0	100	0	0	0	0	0	0	0	0	100	0	100	0	100	100	0	100	100	0	100	0	0	0	0	0	0	0	100	0	0	0	0	100	0
7768.26	0.4821	0.765284	0.0833333	0.0833333	0	0.166667	0.25			0	0	0	0	0	0	0	0	0	100	0	0	0	0	0	0	100	0	0	0	0	0	0	0	0	0	0	0	0	0	0	0	0	0	0	0	0	100	0	0
15334.1	0.4827	0.765284	0.166667	0.25	0.166667	0	0.0833333			100	0	100	0	0	0	0	0	0	0	0	0	0	0	0	100	0	0	0	100	100	0	0	0	0	0	0	0	0	0	100	0	0	100	0	0	0	0	0	0
5053.59	0.4892	0.765284	0	0.166667	0	0.166667	0.166667			0	0	0	0	0	0	0	0	0	0	0	0	0	0	0	0	0	0	0	100	0	0	100	0	0	0	0	0	0	0	0	0	0	0	0	0	0	100	0	0
8071.8	0.4913	0.765284	0.25	0.416667	0.333333	0.5	0.166667			0	100	0	0	0	0	100	0	0	100	0	100	0	0	0	0	0	0	0	100	100	100	100	0	0	100	0	100	0	0	100	0	100	0	0	100	100	0	100	100
2166.4	0.4941	0.765284	0	0	0.166667	0	0.0833333			0	0	0	0	0	0	0	0	0	0	0	0	0	0	0	0	0	0	0	0	0	0	0	0	0	100	0	0	0	0	100	0	0	0	0	0	0	0	0	0
4122.97	0.4941	0.765284	0	0.0833333	0	0.166667	0			0	0	0	0	0	0	0	0	0	0	0	0	0	0	0	100	0	0	0	0	0	0	0	0	0	0	0	0	0	0	0	0	0	0	0	0	0	0	0	0
8070.49	0.4941	0.765284	0	0	0	0.166667	0.0833333			0	0	0	0	0	0	0	0	0	0	0	0	0	0	0	0	0	0	0	0	0	0	0	0	0	0	0	0	0	0	0	0	0	0	0	100	100	0	0	0
12351.2	0.4941	0.765284	0	0.0833333	0	0.166667	0			0	0	0	0	0	0	0	0	0	0	0	0	100	0	0	0	0	0	0	0	0	0	0	0	0	0	0	0	0	0	0	0	0	0	0	0	0	100	0	0
5175.18	0.4945	0.765284	0.833333	1	0.916667	1	1			100	100	100	100	100	100	100	0	100	100	100	100	100	100	100	100	100	100	100	100	100	100	100	100	0	100	100	100	100	100	100	100	100	100	100	100	100	100	100	100
2359.97	0.5024	0.765284	0.0833333	0	0.0833333	0	0			0	0	0	0	0	100	0	0	0	0	0	0	0	0	0	0	0	0	0	0	0	0	0	0	100	0	0	0	0	0	0	0	0	0	0	0	0	0	0	0
3277.04	0.5024	0.765284	0.0833333	0	0	0	0.0833333			0	0	0	0	0	100	0	0	0	0	0	0	0	0	0	0	0	0	0	0	0	0	0	0	0	0	0	0	0	0	0	0	0	0	0	0	0	0	0	0
3495.82	0.5024	0.765284	0.0833333	0	0.0833333	0	0			0	0	0	0	0	100	0	0	0	0	0	0	0	0	0	0	0	0	0	0	0	0	0	0	100	0	0	0	0	0	0	0	0	0	0	0	0	0	0	0
7602.03	0.5024	0.765284	0.0833333	0	0	0.0833333	0			0	0	0	0	0	100	0	0	0	0	0	0	0	0	0	0	0	0	0	0	0	0	0	0	0	0	0	0	0	0	0	0	0	0	0	0	0	0	0	0
10334.1	0.5024	0.765284	0.0833333	0	0	0	0.0833333			0	0	0	0	100	0	0	0	0	0	0	0	0	0	0	0	0	0	0	0	0	0	0	0	0	0	0	0	0	0	0	0	0	0	0	0	0	0	0	0
6669.68	0.5167	0.77802	0.333333	0.0833333	0.25	0.333333	0.166667			0	100	0	100	100	0	0	100	0	0	0	0	0	0	0	0	100	0	0	0	0	0	0	0	0	100	0	0	0	100	0	0	100	0	0	100	0	100	100	0
15579.2	0.5256	0.781342	0.166667	0.166667	0.0833333	0.0833333	0.333333			0	0	0	0	0	0	100	0	0	100	0	0	0	0	0	0	0	0	0	0	100	0	100	100	0	0	0	0	0	0	0	0	0	0	0	0	0	0	0	0
2700.88	0.5368	0.781342	0.833333	1	0.916667	1	0.833333			100	100	100	100	100	100	100	100	100	100	0	100	100	100	100	100	100	100	100	100	100	100	100	100	100	100	100	100	100	100	100	100	100	100	0	100	100	100	100	100
11311.8	0.5368	0.781342	0.833333	1	0.916667	0.833333	1			100	100	100	100	100	0	100	100	100	100	100	100	100	100	100	100	100	100	100	100	100	100	100	100	0	100	100	100	100	100	100	100	100	100	100	100	100	100	100	100
4486.28	0.5606	0.804511	0.0833333	0.25	0.166667	0.0833333	0.333333			0	100	0	0	0	0	0	0	0	0	0	0	0	0	0	100	0	0	0	100	100	0	0	0	0	0	0	0	0	0	100	0	0	100	0	0	0	0	0	0
3774.97	0.565	0.804511	0.75	0.666667	0.75	0.5	0.666667			100	100	100	100	100	0	100	100	100	100	0	100	100	100	100	100	0	0	0	100	100	0	100	100	0	100	100	100	100	0	100	0	100	100	100	0	100	100	100	100
2104.2	0.7646	1	0.0833333	0.0833333	0.25	0.0833333	0.0833333			0	0	0	0	0	100	0	0	0	0	0	0	0	0	0	0	0	0	100	0	0	0	0	0	100	0	0	0	0	0	0	100	100	0	0	0	0	0	0	0
2001.9	0.7762	1	0.0833333	0	0.166667	0.0833333	0.166667			0	0	0	0	0	100	0	0	0	0	0	0	0	0	0	0	0	0	0	0	0	0	0	0	0	0	100	0	0	0	0	100	0	0	0	0	0	0	0	0
2861.93	0.7762	1	0.0833333	0.166667	0.0833333	0	0.166667			0	0	0	0	0	100	0	0	0	0	0	0	0	0	0	100	0	0	0	0	100	0	0	0	0	0	0	0	0	0	100	0	0	0	0	0	0	0	0	0
7042.51	0.7762	1	0.0833333	0.166667	0	0.166667	0.0833333			0	100	0	0	0	0	0	0	0	0	0	0	0	0	0	100	0	0	0	0	100	0	0	0	0	0	0	0	0	0	0	0	0	0	0	0	0	0	100	0
2738.59	0.7802	1	0.0833333	0	0	0.0833333	0.0833333			0	0	0	0	0	100	0	0	0	0	0	0	0	0	0	0	0	0	0	0	0	0	0	0	0	0	0	0	0	0	0	0	0	0	0	0	0	0	0	0
4744.59	0.7802	1	0.0833333	0	0.0833333	0.0833333	0			0	0	0	0	0	0	100	0	0	0	0	0	0	0	0	0	0	0	0	0	0	0	0	0	0	100	0	0	0	0	0	0	0	0	0	0	0	0	0	0
10385	0.7802	1	0.0833333	0	0	0.0833333	0.0833333			0	0	0	0	0	100	0	0	0	0	0	0	0	0	0	0	0	0	0	0	0	0	0	0	0	0	0	0	0	0	0	0	0	0	0	0	0	0	0	0
5399.09	0.7849	1	0.833333	1	0.916667	0.916667	1			100	100	100	100	100	0	100	100	100	100	100	100	100	100	100	100	100	100	100	100	100	100	100	100	0	100	100	100	100	100	100	100	100	100	100	100	100	100	100	100
8161.34	0.7966	1	0.75	0.833333	0.75	0.916667	0.916667			100	100	100	100	100	0	100	100	100	100	0	100	100	100	100	100	0	100	0	100	100	100	100	100	0	100	100	100	100	0	100	100	100	100	0	100	100	100	100	100
4549.22	0.9274	1	0.75	0.833333	0.833333	0.916667	0.916667			100	100	100	100	100	0	100	100	100	100	0	100	100	100	100	100	0	100	0	100	100	100	100	100	0	100	100	100	100	100	100	100	100	100	0	100	100	100	100	100
7662.12	0.9384	1	0.833333	0.833333	0.75	0.75	0.833333			100	100	100	100	100	0	100	100	100	100	100	100	100	100	100	100	0	100	0	100	100	100	100	100	0	100	100	100	100	0	100	100	100	100	0	100	0	100	100	100
2252.98	0.9557	1	0.0833333	0	0.0833333	0.0833333	0.0833333			0	0	0	0	0	100	0	0	0	0	0	0	0	0	0	0	0	0	0	0	0	0	0	0	0	0	0	0	0	0	0	100	0	0	0	0	0	0	0	0
3083.55	0.9557	1	0.0833333	0.0833333	0.0833333	0	0.0833333			0	0	0	0	0	100	0	0	0	0	0	0	0	0	0	0	0	0	100	0	0	0	0	0	100	0	0	0	0	0	0	0	0	0	0	0	0	0	0	0
2014.71	1	1	0	0	0.0833333	0	0.0833333			0	0	0	0	0	0	0	0	0	0	0	0	0	0	0	0	0	0	0	0	0	0	0	0	0	0	0	0	0	0	100	0	0	0	0	0	0	0	0	0
2030.93	1	1	0	0	0.0833333	0	0			0	0	0	0	0	0	0	0	0	0	0	0	0	0	0	0	0	0	0	0	0	0	0	0	0	0	0	0	0	100	0	0	0	0	0	0	0	0	0	0
2242	1	1	0	0	0.0833333	0	0.0833333			0	0	0	0	0	0	0	0	0	0	0	0	0	0	0	0	0	0	0	0	0	0	0	0	100	0	0	0	0	0	0	0	0	0	0	0	0	0	0	0
2440.78	1	1	0	0	0.0833333	0	0			0	0	0	0	0	0	0	0	0	0	0	0	0	0	0	0	0	0	0	0	0	0	0	0	100	0	0	0	0	0	0	0	0	0	0	0	0	0	0	0
2562.66	1	1	0	0.0833333	0	0.0833333	0			0	0	0	0	0	0	0	0	0	0	0	0	0	0	0	100	0	0	0	0	0	0	0	0	0	0	0	0	0	0	0	0	0	0	0	100	0	0	0	0
2601.95	1	1	0	0.0833333	0.0833333	0	0			0	0	0	0	0	0	0	0	0	0	0	0	0	0	0	100	0	0	0	0	0	0	0	0	100	0	0	0	0	0	0	0	0	0	0	0	0	0	0	0
2648.76	1	1	0	0	0.0833333	0	0.0833333			0	0	0	0	0	0	0	0	0	0	0	0	0	0	0	0	0	0	0	0	0	0	0	0	0	0	0	0	0	0	0	0	0	0	100	0	0	0	0	0
2762.35	1	1	0	0	0.0833333	0	0			0	0	0	0	0	0	0	0	0	0	0	0	0	0	0	0	0	0	0	0	0	0	0	0	100	0	0	0	0	0	0	0	0	0	0	0	0	0	0	0
2804.22	1	1	0	0	0.0833333	0.0833333	0.0833333			0	0	0	0	0	0	0	0	0	0	0	0	0	0	0	0	0	0	0	0	0	0	0	0	100	0	0	0	0	0	0	0	0	0	0	0	0	0	0	0
4387.72	1	1	0	0	0	0.0833333	0			0	0	0	0	0	0	0	0	0	0	0	0	0	0	0	0	0	0	0	0	0	0	0	0	0	0	0	0	0	0	0	0	0	0	0	0	0	0	0	0
5312.43	1	1	0.916667	1	0.916667	1	1			100	100	100	100	100	100	100	100	100	100	100	100	100	100	100	100	100	100	100	100	100	100	100	100	0	100	100	100	100	100	100	100	100	100	100	100	100	100	100	100
5506.84	1	1	0.916667	1	0.916667	1	1			100	100	100	100	100	100	100	100	100	100	100	100	100	100	100	100	100	100	100	100	100	100	100	100	0	100	100	100	100	100	100	100	100	100	100	100	100	100	100	100
5657.99	1	1	0.916667	1	0.916667	0.916667	1			100	100	100	100	100	100	100	100	100	100	100	100	100	100	100	100	100	100	100	100	100	100	100	100	0	100	100	100	100	100	100	100	100	100	100	100	100	100	100	100
5829.29	1	1	0	0.0833333	0	0.0833333	0			0	0	0	0	0	0	0	0	0	0	0	0	100	0	0	0	0	0	0	0	0	0	0	0	0	0	0	0	0	0	0	0	0	0	0	0	0	0	0	0
5933.36	1	1	0.916667	1	0.916667	1	1			100	100	100	100	100	100	100	100	100	100	100	100	100	100	100	100	100	100	100	100	100	100	100	100	0	100	100	100	100	100	100	100	100	100	100	100	100	100	100	100
6104.46	1	1	0	0	0	0	0.0833333			0	0	0	0	0	0	0	0	0	0	0	0	0	0	0	0	0	0	0	0	0	0	0	0	0	0	0	0	0	0	0	0	0	0	0	0	0	0	0	0
6315.33	1	1	0	0.0833333	0	0	0			0	0	0	0	0	0	0	0	0	0	0	0	0	0	0	0	0	0	100	0	0	0	0	0	0	0	0	0	0	0	0	0	0	0	0	0	0	0	0	0
6822.38	1	1	0.916667	1	0.916667	1	1			100	100	100	100	100	100	100	100	100	100	100	100	100	100	100	100	100	100	100	100	100	100	100	100	0	100	100	100	100	100	100	100	100	100	100	100	100	100	100	100
7237.89	1	1	0	0	0	0.0833333	0			0	0	0	0	0	0	0	0	0	0	0	0	0	0	0	0	0	0	0	0	0	0	0	0	0	0	0	0	0	0	0	0	0	0	0	0	0	100	0	0
7611.02	1	1	0.0833333	0.166667	0.0833333	0.166667	0.166667			0	0	0	0	0	100	0	0	0	0	0	0	0	0	0	0	100	0	100	0	0	0	0	0	0	0	0	0	0	0	0	100	0	0	0	0	100	0	0	0
9484.92	1	1	0	0	0.0833333	0.0833333	0			0	0	0	0	0	0	0	0	0	0	0	0	0	0	0	0	0	0	0	0	0	0	0	0	0	100	0	0	0	0	0	0	0	0	0	0	0	0	0	0
9768.38	1	1	0.916667	1	0.916667	1	1			100	100	100	100	100	100	100	100	100	100	100	100	100	100	100	100	100	100	100	100	100	100	100	100	0	100	100	100	100	100	100	100	100	100	100	100	100	100	100	100
10618.4	1	1	0.916667	1	0.916667	1	1			100	100	100	100	100	100	100	100	100	100	100	100	100	100	100	100	100	100	100	100	100	100	100	100	0	100	100	100	100	100	100	100	100	100	100	100	100	100	100	100
11010.2	1	1	0.916667	1	0.916667	1	1			100	100	100	100	100	100	100	100	100	100	100	100	100	100	100	100	100	100	100	100	100	100	100	100	0	100	100	100	100	100	100	100	100	100	100	100	100	100	100	100
11863.2	1	1	0.916667	1	0.916667	1	1			100	100	100	100	100	100	100	100	100	100	100	100	100	100	100	100	100	100	100	100	100	100	100	100	0	100	100	100	100	100	100	100	100	100	100	100	100	100	100	100
13639.1	1	1	0.916667	0.916667	0.916667	0.916667	1			100	100	100	100	100	100	100	100	100	100	100	100	100	100	100	100	100	100	0	100	100	100	100	100	0	100	100	100	100	100	100	100	100	100	100	100	100	100	100	100
[truncated: 19 more columns]

## Sheet: MusclePOP
			frequency of a certain peak					Pop1												Pop2												Pop3												Pop4
Peak	p-value	q-value	Pop1	Pop2	Pop3	Pop4	Pop5		inidvidual codes	T13	T14	T15	T16	T21	T22	T23	T24	T25	T26	U11	U12	U13	U14	U15	U16	U21	U22	U23	U24	U25	U26	K11	K12	K13	K14	K15	K16	K21	K22	K23	K24	K25	K26	R11	R12	R13	R14	R15	R16
2031.19	0	NaN	0.0833333	0	0	0.666667	0.166667			0	0	0	0	100	0	0	0	0	0	0	0	0	0	0	0	0	0	0	0	0	0	0	0	0	0	0	0	0	0	0	0	0	0	0	100	100	100	100	0
2743.01	0	NaN	0	0.0833333	0	0.666667	0.333333			0	0	0	0	0	0	0	0	0	0	0	100	0	0	0	0	0	0	0	0	0	0	0	0	0	0	0	0	0	0	0	0	0	0	0	100	100	100	100	0
3510.69	0	NaN	0	0	0	0.583333	0			0	0	0	0	0	0	0	0	0	0	0	0	0	0	0	0	0	0	0	0	0	0	0	0	0	0	0	0	0	0	0	0	0	0	0	100	100	100	100	0
4461.27	0	NaN	0.0833333	0.666667	0	0.833333	0.666667			0	0	0	0	0	0	100	0	0	0	0	0	100	100	100	0	100	100	100	100	100	0	0	0	0	0	0	0	0	0	0	0	0	0	0	100	100	100	100	100
5597.34	0	NaN	0.0833333	0.666667	0.0833333	0	0.833333			0	0	0	0	0	0	0	0	100	0	0	0	0	100	100	0	100	100	100	100	100	100	0	0	0	0	0	0	0	0	0	0	100	0	0	0	0	0	0	0
5751.86	0	NaN	0.0833333	0.75	0.75	0.916667	0.75			0	0	0	0	0	0	0	100	0	0	100	100	0	0	100	100	100	0	100	100	100	100	0	100	100	100	100	100	100	0	100	0	100	100	100	100	100	100	100	100
16341.2	0	NaN	0.25	0.833333	1	0.916667	0.916667			0	0	0	0	0	0	100	100	100	0	100	100	100	0	100	100	100	0	100	100	100	100	100	100	100	100	100	100	100	100	100	100	100	100	100	100	100	100	100	100
3637.46	0.0001	NaN	0	0	0	0.583333	0.166667			0	0	0	0	0	0	0	0	0	0	0	0	0	0	0	0	0	0	0	0	0	0	0	0	0	0	0	0	0	0	0	0	0	0	0	100	100	100	100	0
11496.6	0.0003	NaN	0.166667	0.75	0.833333	0.916667	0.75			0	0	0	0	0	0	100	100	0	0	100	100	0	0	100	100	100	0	100	100	100	100	100	100	100	100	100	100	100	0	100	0	100	100	100	100	100	100	100	100
4487.3	0.0007	NaN	0.0833333	0.0833333	0.583333	0.0833333	0			0	100	0	0	0	0	0	0	0	0	0	0	0	0	0	0	0	0	0	0	0	100	100	100	100	100	0	0	100	100	100	0	0	0	100	0	0	0	0	0
2870.44	0.0011	NaN	0	0	0	0.5	0.0833333			0	0	0	0	0	0	0	0	0	0	0	0	0	0	0	0	0	0	0	0	0	0	0	0	0	0	0	0	0	0	0	0	0	0	0	100	0	100	100	100
2634.71	0.0012	NaN	0	0.333333	0	0.5	0			0	0	0	0	0	0	0	0	0	0	0	100	0	0	0	0	100	0	0	100	100	0	0	0	0	0	0	0	0	0	0	0	0	0	0	0	0	100	100	0
2809.1	0.0014	NaN	0	0.25	0	0.583333	0.166667			0	0	0	0	0	0	0	0	0	0	0	100	0	0	0	0	100	0	0	100	0	0	0	0	0	0	0	0	0	0	0	0	0	0	0	100	100	100	100	0
4913.23	0.0021	NaN	0.333333	0.75	0.75	1	0.916667			0	100	0	0	0	0	100	0	100	100	0	0	100	0	100	100	100	100	100	100	100	100	0	100	100	0	100	100	100	100	100	0	100	100	100	100	100	100	100	100
11369.8	0.0023	NaN	0.25	0.833333	0.833333	0.833333	0.833333			0	100	0	0	0	0	100	100	0	0	100	100	100	0	100	100	100	0	100	100	100	100	100	100	100	100	0	100	100	100	100	0	100	100	100	100	100	0	100	100
2370.84	0.0029	NaN	0.0833333	0.75	0	0.416667	0.416667			0	0	0	100	0	0	0	0	0	0	100	100	100	0	100	0	100	100	100	100	100	0	0	0	0	0	0	0	0	0	0	0	0	0	0	0	100	100	100	100
5101.2	0.0043	NaN	0.0833333	0.166667	0	0.0833333	0.583333			0	0	0	0	100	0	0	0	0	0	0	0	0	0	0	0	100	100	0	0	0	0	0	0	0	0	0	0	0	0	0	0	0	0	0	0	0	0	0	100
2198.08	0.0058	NaN	0	0	0	0.333333	0			0	0	0	0	0	0	0	0	0	0	0	0	0	0	0	0	0	0	0	0	0	0	0	0	0	0	0	0	0	0	0	0	0	0	0	0	0	100	100	0
5903.74	0.0058	NaN	0	0	0	0.333333	0			0	0	0	0	0	0	0	0	0	0	0	0	0	0	0	0	0	0	0	0	0	0	0	0	0	0	0	0	0	0	0	0	0	0	100	0	100	0	0	100
10895.4	0.0068	NaN	0.416667	0.916667	1	0.916667	0.916667			0	100	0	0	0	0	100	100	100	100	100	100	100	0	100	100	100	100	100	100	100	100	100	100	100	100	100	100	100	100	100	100	100	100	100	100	100	100	100	100
4080.66	0.0119	NaN	0.416667	0.833333	1	0.666667	0.833333			0	0	100	100	100	0	100	100	0	0	100	100	100	0	100	100	100	0	100	100	100	100	100	100	100	100	100	100	100	100	100	100	100	100	100	0	100	0	100	100
2307.18	0.0177	NaN	0.75	1	0.666667	1	1			100	100	100	0	100	100	100	100	100	100	100	100	100	100	100	100	100	100	100	100	100	100	0	100	100	0	100	0	100	100	100	100	100	0	100	100	100	100	100	100
2948.67	0.0177	NaN	0.0833333	0	0	0.333333	0			0	0	0	100	0	0	0	0	0	0	0	0	0	0	0	0	0	0	0	0	0	0	0	0	0	0	0	0	0	0	0	0	0	0	0	0	0	100	100	0
7480.91	0.0177	NaN	0	0	0.166667	0	0.333333			0	0	0	0	0	0	0	0	0	0	0	0	0	0	0	0	0	0	0	0	0	0	0	0	100	0	0	0	0	0	0	0	100	0	0	0	0	0	0	0
6261	0.0292	NaN	0.75	0.666667	1	0.5	0.75			0	100	100	100	100	100	100	100	100	100	100	100	0	0	100	0	100	100	100	100	0	100	100	100	100	100	100	100	100	100	100	100	100	100	0	100	100	100	100	100
2292.42	0.03	NaN	0.0833333	0	0.25	0	0			0	0	0	100	0	0	0	0	0	0	0	0	0	0	0	0	0	0	0	0	0	0	100	0	0	0	0	100	0	0	0	0	0	100	0	0	0	0	0	0
3837.08	0.034	NaN	0	0.333333	0.0833333	0.5	0.25			0	0	0	0	0	0	0	0	0	0	100	0	0	0	100	0	0	0	0	100	100	0	0	0	0	0	0	0	100	0	0	0	0	0	100	100	100	0	0	100
7566.59	0.0344	NaN	0.333333	0	0.333333	0.166667	0.5			0	0	100	0	0	0	100	0	100	100	0	0	0	0	0	0	0	0	0	0	0	0	0	100	0	0	100	100	0	0	0	100	0	0	0	0	0	100	0	0
3457.08	0.0389	NaN	0.75	0.916667	1	0.583333	0.666667			100	100	100	100	100	100	100	0	100	100	100	100	100	100	100	100	100	100	100	100	0	100	100	100	100	100	100	100	100	100	100	100	100	100	100	100	100	100	100	0
5449.45	0.0486	NaN	0.5	0.333333	0.166667	0.166667	0.0833333			0	100	0	100	0	0	100	100	100	100	0	0	0	0	100	0	0	0	100	0	100	100	0	0	0	100	0	0	100	0	0	0	0	0	0	0	0	100	0	0
5167.45	0.058	NaN	0.0833333	0.166667	0.5	0.0833333	0.166667			100	0	0	0	0	0	0	0	0	0	0	0	0	0	0	0	100	0	0	0	100	0	100	100	100	100	0	0	0	100	0	0	100	0	0	0	0	100	0	0
9166.35	0.0594	NaN	0.333333	0.5	0.833333	0.25	0.583333			0	100	100	0	0	0	100	100	0	0	0	0	100	0	0	100	100	0	100	0	100	100	100	100	100	100	100	100	100	100	100	0	0	100	100	100	0	0	0	100
4546.24	0.0735	NaN	0.25	0.333333	0.5	0	0.166667			100	100	0	0	0	0	0	100	0	0	0	0	100	0	100	0	0	0	0	100	100	0	0	0	100	100	0	0	100	100	100	0	100	0	0	0	0	0	0	0
2054.49	0.0741	NaN	0.166667	0.0833333	0	0	0.0833333			0	0	0	100	0	100	0	0	0	0	0	0	0	0	0	0	0	0	0	100	0	0	0	0	0	0	0	0	0	0	0	0	0	0	0	0	0	0	0	0
3551.95	0.0741	NaN	0.166667	0.0833333	0.0833333	0	0			0	100	0	0	0	0	100	0	0	0	0	0	0	100	0	0	0	0	0	0	0	0	0	0	0	0	100	0	0	0	0	0	0	0	0	0	0	0	0	0
5064.51	0.0741	NaN	0	0.0833333	0	0.333333	0.0833333			0	0	0	0	0	0	0	0	0	0	0	0	100	0	0	0	0	0	0	0	0	0	0	0	0	0	0	0	0	0	0	0	0	0	0	0	100	100	100	0
5840.57	0.0754	NaN	0	0.166667	0.25	0.583333	0.25			0	0	0	0	0	0	0	0	0	0	0	0	0	0	0	0	100	0	0	0	100	0	0	0	0	100	100	100	0	0	0	0	0	0	100	0	100	100	0	100
5504.93	0.0819	NaN	0	0.166667	0.333333	0	0			0	0	0	0	0	0	0	0	0	0	0	0	0	0	0	0	100	0	0	0	0	100	100	100	100	0	0	0	0	0	100	0	0	0	0	0	0	0	0	0
9572.05	0.0819	NaN	0.0833333	0.333333	0	0	0.0833333			0	0	0	0	0	0	0	0	100	0	0	0	100	0	100	0	0	0	100	0	0	100	0	0	0	0	0	0	0	0	0	0	0	0	0	0	0	0	0	0
5980.18	0.0886	NaN	0.166667	0	0.333333	0	0.166667			0	0	0	0	0	0	0	0	100	100	0	0	0	0	0	0	0	0	0	0	0	0	100	0	0	0	100	0	100	0	0	0	100	0	0	0	0	0	0	0
9926.93	0.1002	NaN	0.25	0.416667	0.5	0	0.333333			0	100	100	0	0	0	0	100	0	0	0	0	100	0	100	0	100	0	0	0	100	100	100	100	100	100	0	0	0	100	0	0	100	0	0	0	0	0	0	0
3013.61	0.1176	NaN	0	0	0	0.25	0.0833333			0	0	0	0	0	0	0	0	0	0	0	0	0	0	0	0	0	0	0	0	0	0	0	0	0	0	0	0	0	0	0	0	0	0	0	0	0	100	100	100
5642.69	0.1176	NaN	0	0	0.0833333	0.25	0			0	0	0	0	0	0	0	0	0	0	0	0	0	0	0	0	0	0	0	0	0	0	0	0	0	0	0	0	0	100	0	0	0	0	0	0	0	100	0	0
6816.8	0.1294	NaN	0.75	0.75	0.75	0.333333	0.75			100	100	100	100	100	0	100	100	100	100	100	100	100	0	100	100	100	0	0	100	100	100	100	100	100	100	0	100	0	100	100	0	100	100	0	0	0	0	0	100
3130.46	0.168	NaN	0.666667	0.666667	0.666667	0.333333	0.583333			100	100	100	0	100	0	100	100	100	100	100	0	100	0	100	0	100	100	100	100	0	100	0	100	0	0	100	100	100	100	100	100	100	0	0	0	0	100	0	100
2616.92	0.1693	NaN	0	0.0833333	0.25	0.0833333	0.333333			0	0	0	0	0	0	0	0	0	0	0	0	0	100	0	0	0	0	0	0	0	0	0	100	0	0	100	0	100	0	0	0	0	0	0	0	0	0	0	100
6538.62	0.175	NaN	0	0.25	0.166667	0.416667	0.166667			0	0	0	0	0	0	0	0	0	0	0	0	0	0	0	0	0	0	100	100	100	0	0	0	0	0	0	0	100	0	0	100	0	0	100	0	0	100	0	100
2142.73	0.187	NaN	0	0	0	0.166667	0			0	0	0	0	0	0	0	0	0	0	0	0	0	0	0	0	0	0	0	0	0	0	0	0	0	0	0	0	0	0	0	0	0	0	0	0	0	0	0	0
2171.91	0.187	NaN	0	0	0	0	0.166667			0	0	0	0	0	0	0	0	0	0	0	0	0	0	0	0	0	0	0	0	0	0	0	0	0	0	0	0	0	0	0	0	0	0	0	0	0	0	0	0
2259.26	0.187	NaN	0	0	0	0.166667	0			0	0	0	0	0	0	0	0	0	0	0	0	0	0	0	0	0	0	0	0	0	0	0	0	0	0	0	0	0	0	0	0	0	0	100	0	0	0	0	0
2747.69	0.187	NaN	0	0	0	0.166667	0			0	0	0	0	0	0	0	0	0	0	0	0	0	0	0	0	0	0	0	0	0	0	0	0	0	0	0	0	0	0	0	0	0	0	0	0	0	0	0	0
2780.98	0.187	NaN	0	0	0	0	0.166667			0	0	0	0	0	0	0	0	0	0	0	0	0	0	0	0	0	0	0	0	0	0	0	0	0	0	0	0	0	0	0	0	0	0	0	0	0	0	0	0
3323.4	0.187	NaN	0.166667	0	0	0	0			100	0	0	100	0	0	0	0	0	0	0	0	0	0	0	0	0	0	0	0	0	0	0	0	0	0	0	0	0	0	0	0	0	0	0	0	0	0	0	0
4061.79	0.187	NaN	0.166667	0	0	0	0			100	100	0	0	0	0	0	0	0	0	0	0	0	0	0	0	0	0	0	0	0	0	0	0	0	0	0	0	0	0	0	0	0	0	0	0	0	0	0	0
6417.26	0.187	NaN	0.166667	0	0	0	0			0	100	0	0	0	0	0	0	0	100	0	0	0	0	0	0	0	0	0	0	0	0	0	0	0	0	0	0	0	0	0	0	0	0	0	0	0	0	0	0
11802.7	0.187	NaN	0	0	0	0.166667	0			0	0	0	0	0	0	0	0	0	0	0	0	0	0	0	0	0	0	0	0	0	0	0	0	0	0	0	0	0	0	0	0	0	0	0	0	100	0	0	100
4750.37	0.2029	NaN	0.75	1	0.833333	1	1			100	100	100	0	100	100	100	100	100	100	100	100	100	100	100	100	100	100	100	100	100	100	0	100	100	0	100	100	100	100	100	100	100	100	100	100	100	100	100	100
8164.41	0.2029	NaN	0.833333	0.833333	1	0.833333	1			100	100	100	100	100	100	100	100	100	100	100	100	100	0	100	100	100	0	100	100	100	100	100	100	100	100	100	100	100	100	100	100	100	100	100	0	100	100	100	100
2856.15	0.2074	NaN	0.166667	0	0	0.166667	0			100	0	0	0	0	0	0	0	100	0	0	0	0	0	0	0	0	0	0	0	0	0	0	0	0	0	0	0	0	0	0	0	0	0	0	0	100	0	0	100
4986.96	0.2402	NaN	0.25	0.0833333	0	0.0833333	0.166667			0	100	100	0	100	0	0	0	0	0	0	0	0	0	0	0	0	0	0	0	100	0	0	0	0	0	0	0	0	0	0	0	0	0	0	0	0	0	0	0
3265.45	0.2472	NaN	0	0.25	0	0.166667	0.166667			0	0	0	0	0	0	0	0	0	0	100	0	100	0	0	0	0	0	100	0	0	0	0	0	0	0	0	0	0	0	0	0	0	0	0	100	0	100	0	0
6378.21	0.2472	NaN	0.0833333	0.166667	0	0.166667	0			0	0	0	0	0	0	0	0	100	0	0	0	0	0	0	0	0	0	100	100	0	0	0	0	0	0	0	0	0	0	0	0	0	0	0	100	0	100	0	0
4619.02	0.2497	NaN	0.666667	1	0.916667	0.916667	1			0	0	100	100	100	100	100	100	100	100	100	100	100	100	100	100	100	100	100	100	100	100	100	100	100	0	100	100	100	100	100	100	100	100	100	100	100	100	100	100
7093.95	0.2539	NaN	0.25	0.25	0.25	0	0.25			0	100	0	0	0	0	100	0	0	100	0	0	0	100	0	0	0	100	0	0	0	100	0	0	0	0	100	100	0	0	0	0	100	0	0	0	0	0	0	0
2685.35	0.2552	NaN	0	0.0833333	0.0833333	0	0.25			0	0	0	0	0	0	0	0	0	0	100	0	0	0	0	0	0	0	0	0	0	0	0	0	0	0	0	0	0	100	0	0	0	0	0	0	0	0	0	0
4611.74	0.2552	NaN	0.166667	0	0.0833333	0.0833333	0			100	100	0	0	0	0	0	0	0	0	0	0	0	0	0	0	0	0	0	0	0	0	0	0	0	100	0	0	0	0	0	0	0	0	0	0	0	0	0	0
6056.05	0.2552	NaN	0	0.0833333	0.0833333	0	0.25			0	0	0	0	0	0	0	0	0	0	0	0	0	0	0	0	0	0	0	0	0	100	0	100	0	0	0	0	0	0	0	0	0	0	0	0	0	0	0	0
2549.49	0.2876	NaN	0	0.0833333	0	0.166667	0.25			0	0	0	0	0	0	0	0	0	0	0	0	0	0	0	0	100	0	0	0	0	0	0	0	0	0	0	0	0	0	0	0	0	0	0	0	0	0	0	0
4165.68	0.2876	NaN	0	0	0.0833333	0.25	0.166667			0	0	0	0	0	0	0	0	0	0	0	0	0	0	0	0	0	0	0	0	0	0	0	100	0	0	0	0	0	0	0	0	0	0	0	0	0	100	100	0
6619.05	0.3556	NaN	0.166667	0.333333	0.166667	0	0.25			0	100	100	0	0	0	0	0	0	0	0	0	100	0	100	0	0	0	0	0	100	100	0	100	0	100	0	0	0	0	0	0	0	0	0	0	0	0	0	0
3337.59	0.3568	NaN	0.583333	1	0.75	0.666667	0.666667			0	100	100	0	100	100	100	0	100	100	100	100	100	100	100	100	100	100	100	100	100	100	100	100	0	0	100	100	100	0	100	100	100	100	0	100	100	100	100	100
3410.74	0.4347	NaN	0.333333	0.166667	0.416667	0.166667	0.25			0	0	100	100	0	0	100	100	0	0	0	0	0	0	100	100	0	0	0	0	0	0	100	0	0	100	0	0	0	0	100	0	100	100	0	100	0	0	0	0
13648	0.491	NaN	0.0833333	0	0.166667	0	0.166667			0	0	100	0	0	0	0	0	0	0	0	0	0	0	0	0	0	0	0	0	0	0	0	0	100	0	0	0	100	0	0	0	0	0	0	0	0	0	0	0
2415.48	0.4961	NaN	0.75	1	0.833333	1	1			100	100	100	100	100	100	100	0	100	100	100	100	100	100	100	100	100	100	100	100	100	100	100	100	0	0	100	100	100	100	100	100	100	100	100	100	100	100	100	100
5388.02	0.4961	NaN	0.833333	1	1	0.833333	1			100	100	100	100	100	100	100	100	100	100	100	100	100	100	100	100	100	100	100	100	100	100	100	100	100	100	100	100	100	100	100	100	100	100	100	100	0	100	100	100
2083.49	0.4967	NaN	0	0.166667	0	0	0.0833333			0	0	0	0	0	0	0	0	0	0	0	0	0	0	0	100	0	100	0	0	0	0	0	0	0	0	0	0	0	0	0	0	0	0	0	0	0	0	0	0
2346.3	0.4967	NaN	0	0.0833333	0	0.166667	0			0	0	0	0	0	0	0	0	0	0	0	0	0	0	0	0	0	0	100	0	0	0	0	0	0	0	0	0	0	0	0	0	0	0	0	0	0	0	0	0
2698.6	0.4967	NaN	0.166667	0	0	0.0833333	0			0	0	100	0	0	0	100	0	0	0	0	0	0	0	0	0	0	0	0	0	0	0	0	0	0	0	0	0	0	0	0	0	0	0	0	0	0	0	0	0
2920.56	0.4967	NaN	0.0833333	0	0.0833333	0	0			0	0	0	100	0	0	0	0	0	0	0	0	0	0	0	0	0	0	0	0	0	0	0	0	0	0	0	0	0	0	0	100	0	0	0	0	0	0	0	0
3702.49	0.4967	NaN	0.0833333	0	0	0.0833333	0			0	0	0	100	0	0	0	0	0	0	0	0	0	0	0	0	0	0	0	0	0	0	0	0	0	0	0	0	0	0	0	0	0	0	0	0	0	0	0	0
3763.06	0.4967	NaN	0	0	0.0833333	0	0.166667			0	0	0	0	0	0	0	0	0	0	0	0	0	0	0	0	0	0	0	0	0	0	0	0	0	0	0	0	0	100	0	0	0	0	0	0	0	0	0	0
4034.02	0.4967	NaN	0	0	0	0.0833333	0			0	0	0	0	0	0	0	0	0	0	0	0	0	0	0	0	0	0	0	0	0	0	0	0	0	0	0	0	0	0	0	0	0	0	100	0	0	0	0	0
4392.85	0.4967	NaN	0	0.166667	0	0	0.0833333			0	0	0	0	0	0	0	0	0	0	0	0	0	100	0	0	100	0	0	0	0	0	0	0	0	0	0	0	0	0	0	0	0	0	0	0	0	0	0	0
5370.37	0.4967	NaN	0	0	0	0.166667	0			0	0	0	0	0	0	0	0	0	0	0	0	0	0	0	0	0	0	0	0	0	0	0	0	0	0	0	0	0	0	0	0	0	0	0	0	100	0	0	0
8309.19	0.4967	NaN	0	0	0	0.166667	0.0833333			0	0	0	0	0	0	0	0	0	0	0	0	0	0	0	0	0	0	0	0	0	0	0	0	0	0	0	0	0	0	0	0	0	0	0	0	0	100	100	0
3381.91	0.5309	NaN	0.333333	0.666667	0.333333	0.333333	0.416667			100	100	0	0	100	0	0	0	100	0	0	100	100	0	0	0	100	100	100	100	100	100	0	100	0	0	100	100	0	0	0	100	0	0	0	0	0	100	100	0
8586.88	0.5409	NaN	0.833333	0.916667	1	0.833333	0.833333			100	100	100	100	100	100	100	100	100	100	100	100	100	0	100	100	100	100	100	100	100	100	100	100	100	100	100	100	100	100	100	100	100	100	100	100	100	100	100	0
4377.74	0.5431	NaN	0	0.0833333	0	0.166667	0.166667			0	0	0	0	0	0	0	0	0	0	0	0	0	0	0	0	0	0	0	0	100	0	0	0	0	0	0	0	0	0	0	0	0	0	0	0	0	100	100	0
2229.28	0.5804	NaN	0.166667	0.0833333	0	0.166667	0.0833333			0	0	0	100	0	100	0	0	0	0	0	100	0	0	0	0	0	0	0	0	0	0	0	0	0	0	0	0	0	0	0	0	0	0	0	0	0	100	0	0
4451.3	0.5804	NaN	0.0833333	0.0833333	0	0.0833333	0.25			0	0	0	0	0	0	0	0	100	0	0	0	0	0	0	100	0	0	0	0	0	0	0	0	0	0	0	0	0	0	0	0	0	0	0	0	0	0	0	0
6675.33	0.5882	NaN	0.666667	0.583333	0.666667	0.5	0.666667			100	0	100	100	100	100	100	0	100	100	100	100	0	100	0	0	100	100	100	100	0	0	100	100	0	0	100	100	100	0	0	100	100	100	0	100	100	100	100	100
2521.62	0.6113	NaN	0.0833333	0.166667	0	0.25	0.0833333			0	0	0	100	0	0	0	0	0	0	100	0	100	0	0	0	0	0	0	0	0	0	0	0	0	0	0	0	0	0	0	0	0	0	0	0	0	100	0	0
9813.31	0.6355	NaN	0.25	0.583333	0.25	0.416667	0.416667			0	0	0	0	0	0	100	0	100	100	100	100	100	0	0	0	0	100	100	100	0	100	0	100	0	0	100	0	0	0	100	0	0	0	100	100	0	100	100	0
9996.14	0.6644	NaN	0.666667	0.666667	0.916667	0.75	0.666667			100	0	100	100	100	0	100	100	100	100	100	100	100	0	0	0	100	100	100	100	0	100	100	100	100	0	100	100	100	100	100	100	100	100	100	100	100	100	100	0
5001.49	0.7004	NaN	0.333333	0.666667	0.666667	0.5	0.5			100	0	0	0	0	0	100	0	100	100	100	100	100	0	0	0	100	100	100	100	0	100	100	100	0	0	100	100	100	100	100	0	100	0	100	100	100	100	100	0
13751.8	0.7245	NaN	0.0833333	0.25	0.25	0.0833333	0.25			0	0	0	0	0	0	0	100	0	0	0	0	100	0	0	0	100	0	0	0	0	100	100	100	0	0	0	0	0	0	100	0	0	0	100	0	0	0	0	0
2005.59	0.7855	NaN	0.25	0.25	0.0833333	0.166667	0.0833333			100	100	0	100	0	0	0	0	0	0	0	0	0	100	0	0	0	0	100	100	0	0	0	0	0	0	0	0	100	0	0	0	0	0	0	0	0	0	0	100
2102.14	0.7916	NaN	0.0833333	0	0.166667	0.0833333	0			0	0	100	0	0	0	0	0	0	0	0	0	0	0	0	0	0	0	0	0	0	0	0	0	0	0	0	0	0	100	0	100	0	0	0	0	0	0	0	0
6878.49	0.7916	NaN	0.0833333	0.166667	0	0	0.0833333			0	0	0	0	0	0	0	100	0	0	0	0	100	0	0	0	0	0	0	0	0	100	0	0	0	0	0	0	0	0	0	0	0	0	0	0	0	0	0	0
8067.78	0.8684	NaN	0	0	0.0833333	0.166667	0.0833333			0	0	0	0	0	0	0	0	0	0	0	0	0	0	0	0	0	0	0	0	0	0	0	100	0	0	0	0	0	0	0	0	0	0	100	0	0	0	0	0
19858	0.8684	NaN	0.0833333	0.0833333	0.166667	0	0.166667			0	100	0	0	0	0	0	0	0	0	0	0	0	0	0	0	0	0	0	0	100	0	0	100	0	100	0	0	0	0	0	0	0	0	0	0	0	0	0	0
5687.32	0.9194	NaN	0.666667	0.833333	0.916667	0.916667	0.75			100	100	100	100	100	100	100	100	0	0	100	100	100	0	100	100	100	0	100	100	100	100	100	100	100	100	100	100	100	0	100	100	100	100	100	100	100	0	100	100
7040.98	0.9837	NaN	0.166667	0.166667	0.0833333	0.166667	0.25			0	100	0	0	0	0	0	0	100	0	0	0	0	0	0	0	0	100	0	100	0	0	0	100	0	0	0	0	0	0	0	0	0	0	0	0	0	100	100	0
2125.19	1	NaN	0	0.0833333	0.0833333	0	0.0833333			0	0	0	0	0	0	0	0	0	0	0	0	0	0	0	0	0	0	0	100	0	0	0	0	0	0	0	0	0	100	0	0	0	0	0	0	0	0	0	0
2380.48	1	NaN	0	0.0833333	0	0	0			0	0	0	0	0	0	0	0	0	0	0	0	0	100	0	0	0	0	0	0	0	0	0	0	0	0	0	0	0	0	0	0	0	0	0	0	0	0	0	0
2451.28	1	NaN	0	0.0833333	0	0.0833333	0.0833333			0	0	0	0	0	0	0	0	0	0	0	0	0	0	0	0	100	0	0	0	0	0	0	0	0	0	0	0	0	0	0	0	0	0	0	0	0	100	0	0
2482.88	1	NaN	0	0.0833333	0	0.0833333	0			0	0	0	0	0	0	0	0	0	0	0	0	0	100	0	0	0	0	0	0	0	0	0	0	0	0	0	0	0	0	0	0	0	0	0	0	0	0	100	0
2576.78	1	NaN	0	0.0833333	0	0.0833333	0.0833333			0	0	0	0	0	0	0	0	0	0	0	0	0	100	0	0	0	0	0	0	0	0	0	0	0	0	0	0	0	0	0	0	0	0	0	0	0	0	0	0
2901.43	1	NaN	0.0833333	0	0	0	0.0833333			0	0	0	0	0	100	0	0	0	0	0	0	0	0	0	0	0	0	0	0	0	0	0	0	0	0	0	0	0	0	0	0	0	0	0	0	0	0	0	0
3036.04	1	NaN	0.0833333	0	0	0.0833333	0			0	0	0	0	0	0	0	0	0	100	0	0	0	0	0	0	0	0	0	0	0	0	0	0	0	0	0	0	0	0	0	0	0	0	100	0	0	0	0	0
3074.4	1	NaN	0.0833333	0	0	0.0833333	0			0	0	100	0	0	0	0	0	0	0	0	0	0	0	0	0	0	0	0	0	0	0	0	0	0	0	0	0	0	0	0	0	0	0	0	0	0	100	0	0
3171.63	1	NaN	0	0.0833333	0.0833333	0	0			0	0	0	0	0	0	0	0	0	0	0	100	0	0	0	0	0	0	0	0	0	0	0	0	0	0	0	0	0	100	0	0	0	0	0	0	0	0	0	0
3220.4	1	NaN	0	0	0	0.0833333	0.0833333			0	0	0	0	0	0	0	0	0	0	0	0	0	0	0	0	0	0	0	0	0	0	0	0	0	0	0	0	0	0	0	0	0	0	0	0	0	100	0	0
3273.03	1	NaN	0	0	0	0	0.0833333			0	0	0	0	0	0	0	0	0	0	0	0	0	0	0	0	0	0	0	0	0	0	0	0	0	0	0	0	0	0	0	0	0	0	0	0	0	0	0	0
3789.89	1	NaN	0.666667	0.833333	0.833333	0.916667	0.833333			100	0	100	100	0	100	100	100	100	100	100	100	100	0	100	0	100	100	100	100	100	100	100	100	100	0	100	100	100	0	100	100	100	100	100	100	100	100	100	100
3872.4	1	NaN	0	0	0	0	0			0	0	0	0	0	0	0	0	0	0	0	0	0	0	0	0	0	0	0	0	0	0	0	0	0	0	0	0	0	0	0	0	0	0	0	0	0	0	0	0
3933.49	1	NaN	0.75	1	1	0.916667	1			100	100	100	100	100	100	100	0	100	100	100	100	100	100	100	100	100	100	100	100	100	100	100	100	100	100	100	100	100	100	100	100	100	100	100	100	0	100	100	100
4198.33	1	NaN	0	0	0	0.0833333	0			0	0	0	0	0	0	0	0	0	0	0	0	0	0	0	0	0	0	0	0	0	0	0	0	0	0	0	0	0	0	0	0	0	0	0	0	0	0	0	0
4262.43	1	NaN	0.0833333	0	0.0833333	0	0			0	100	0	0	0	0	0	0	0	0	0	0	0	0	0	0	0	0	0	0	0	0	0	0	0	0	0	0	0	100	0	0	0	0	0	0	0	0	0	0
4295.32	1	NaN	0.75	0.916667	1	0.916667	0.916667			100	0	100	100	100	100	100	100	100	100	100	100	100	0	100	100	100	100	100	100	100	100	100	100	100	100	100	100	100	100	100	100	100	100	100	100	100	100	100	100
5211.28	1	NaN	0	0.0833333	0	0	0			0	0	0	0	0	0	0	0	0	0	0	0	0	0	0	0	0	0	0	100	0	0	0	0	0	0	0	0	0	0	0	0	0	0	0	0	0	0	0	0
6235.07	1	NaN	0.0833333	0	0	0.0833333	0			100	0	0	0	0	0	0	0	0	0	0	0	0	0	0	0	0	0	0	0	0	0	0	0	0	0	0	0	0	0	0	0	0	0	0	0	0	0	100	0
6297.48	1	NaN	0	0.0833333	0	0	0			0	0	0	0	0	0	0	0	0	0	0	0	100	0	0	0	0	0	0	0	0	0	0	0	0	0	0	0	0	0	0	0	0	0	0	0	0	0	0	0
7157.38	1	NaN	0	0	0.0833333	0	0			0	0	0	0	0	0	0	0	0	0	0	0	0	0	0	0	0	0	0	0	0	0	0	100	0	0	0	0	0	0	0	0	0	0	0	0	0	0	0	0
7864.57	1	NaN	0.75	1	1	1	1			100	100	100	100	100	100	100	0	100	100	100	100	100	100	100	100	100	100	100	100	100	100	100	100	100	100	100	100	100	100	100	100	100	100	100	100	100	100	100	100
8933.47	1	NaN	0	0	0	0.0833333	0			0	0	0	0	0	0	0	0	0	0	0	0	0	0	0	0	0	0	0	0	0	0	0	0	0	0	0	0	0	0	0	0	0	0	0	0	0	0	0	0
8971.65	1	NaN	0.833333	1	1	1	1			100	100	100	100	100	100	100	100	100	100	100	100	100	100	100	100	100	100	100	100	100	100	100	100	100	100	100	100	100	100	100	100	100	100	100	100	100	100	100	100
9389.43	1	NaN	0.0833333	0	0	0	0			0	0	0	0	0	0	0	0	100	0	0	0	0	0	0	0	0	0	0	0	0	0	0	0	0	0	0	0	0	0	0	0	0	0	0	0	0	0	0	0
10300.3	1	NaN	0	0	0.0833333	0	0			0	0	0	0	0	0	0	0	0	0	0	0	0	0	0	0	0	0	0	0	0	0	0	0	0	0	0	0	0	100	0	0	0	0	0	0	0	0	0	0
11675.4	1	NaN	0	0	0	0.0833333	0			0	0	0	0	0	0	0	0	0	0	0	0	0	0	0	0	0	0	0	0	0	0	0	0	0	0	0	0	0	0	0	0	0	0	0	0	0	0	0	0
16411.1	1	NaN	0	0	0	0.0833333	0			0	0	0	0	0	0	0	0	0	0	0	0	0	0	0	0	0	0	0	0	0	0	0	0	0	0	0	0	0	0	0	0	0	0	0	100	0	0	0	0
[truncated: 18 more columns]
