# Supplementary material for: Testing the Applicability of MALDI-TOF MS as an Alternative Stock Identification Method in a Cryptic Species Complex
Source: Molecules. 2020 Jul 14;25(14):3214. doi: 10.3390/molecules25143214 (PMC7397217; doi:10.3390/molecules25143214)
Supplement: Supplementary file 1 [file molecules-25-03214-s001.zip › Supplementary Table2.xlsx]

## Sheet: Munka1
Detailed Accuracy By Class
Sample preparation methods
	variable	Preparation type 1	Preparation type 2	Preparation type 3	Weighted Avg.
Brain	TP rate	0.533	0.467	1	0.667
	FP rate	0.217	0.2	0.083	0.167
	Precision	0.552	0.538	0.857	0.649
	Recall	0.533	0.467	1	0.667
	F-Measure	0.542	0.5	0.923	0.655
	ROC Area	0.769	0.723	0.97	0.821
Muscle	TP rate	0.533	0.467	1	0.667
	FP rate	0.217	0.2	0.083	0.167
	Precision	0.552	0.538	0.857	0.649
	Recall	0.533	0.467	1	0.667
	F-Measure	0.542	0.5	0.923	0.655
	ROC Area	0.769	0.723	0.97	0.821
	Brain	Muscle
Correctly Classified Instances	53 (59.6%)	60 (66.7%)
Incorrectly Classified Instances	36 (40.44%)	30 (33.3%)
Kappa statistic	0.395	0.5
Mean absolute error	0.287	0.225
Root mean squared error	0.501	0.44
Relative absolute error	0.645	0.505
Root relative squared error	1.063	0.934
Coverage of cases (0.95 level)	0.697	0.777
Mean rel. region size (0.95 level)	0.453	0.429
Total Number of Instances	89	90
Detailed Accuracy By Class
Genetics
	variable	G. sp1	G. obtusirostris	Southern haplogroup	Weighted Avg.
Brain	TP rate	0.87	0.652	0.615	0.729
	FP rate	0.167	0.167	0.087	0.149
	Precision	0.769	0.714	0.667	0.725
	Recall	0.87	0.652	0.615	0.729
	F-Measure	0.816	0.682	0.64	0.725
	ROC Area	0.906	0.818	0.821	0.853
Muscle	TP rate	0.917	0.913	0.462	0.817
	FP rate	0	0.243	0.043	0.102
	Precision	1	0.7	0.75	0.831
	Recall	0.917	0.913	0.462	0.817
	F-Measure	0.957	0.792	0.571	0.81
	ROC Area	1	0.904	0.902	0.942
	Brain	Muscle
Correctly Classified Instances	43 (72.88%)	49 (81.67%)
Incorrectly Classified Instances	16 (27.12%)	11 (18.33%)
Kappa statistic	0.5793	0.7103
Mean absolute error	0.1817	0.1209
Root mean squared error	0.3977	0.3279
Relative absolute error	0.418965	0.279359
Root relative squared error	0.853407	0.704234
Coverage of cases (0.95 level)	0.813559	0.883333
Mean rel. region size (0.95 level)	0.40678	0.383333
Total Number of Instances	59	60
Detailed Accuracy By Class
Population level
	variable	Pop1	Pop2	Pop3	Pop4	Pop5	Weighted Avg.
Brain	TP rate	0.818	0.75	0.417	0.833	0.833	0.729
	FP rate	0.083	0.021	0.064	0.106	0.064	0.67
	Precision	0.692	0.9	0.625	0.667	0.769	0.731
	Recall	0.818	0.75	0.417	0.833	0.833	0.729
	F-Measure	0.75	0.818	0.5	0.741	0.8	0.721
	ROC Area	0.907	0.954	0.828	0.961	0.929	0.916
Muscle	TP rate	0.75	0.917	0.333	0.667	0.833	0.7
	FP rate	0.146	0.021	0.083	0.042	0.083	0.075
	Precision	0.563	0.917	0.5	0.8	0.714	0.699
	Recall	0.75	0.917	0.333	0.667	0.833	0.7
	F-Measure	0.643	0.917	0.4	0.727	0.769	0.691
	ROC Area	0.887	0.981	0.743	0.891	0.875	0.875
	Brain	Muscle
Correctly Classified Instances	43 (72.88%)	42 (70%)
Incorrectly Classified Instances	16 (27.19%)	18 (30%)
Kappa statistic	0.6612	0.625
Mean absolute error	0.1087	0.1186
Root mean squared error	0.327	0.3263
Relative absolute error	0.339038	0.369532
Root relative squared error	0.815365	0.813256
Coverage of cases (0.95 level)	0.745763	0.766667
Mean rel. region size (0.95 level)	0.20678	0.243333
Total Number of Instances	59	60
